# Supplementary material for: Plasma-derived exosomal mRNA profiles associated with type 1 diabetes mellitus
Source: Front Immunol. 2022 Sep 13;13:995610. doi: 10.3389/fimmu.2022.995610 (PMC9513134; doi:10.3389/fimmu.2022.995610)
Supplement: Supplementary file 1 [file Table_1.xlsx]

## Sheet: gene_expression
#ID	Symbol
ENSG00000110514	MADD
ENSG00000086015	MAST2
ENSG00000169740	ZNF32
ENSG00000261609	GAN
ENSG00000169744	LDB2
ENSG00000168298	H1-4
ENSG00000168297	PXK
ENSG00000168291	PDHB
ENSG00000149792	MRPL49
ENSG00000149798	CDC42EP2
ENSG00000183054	RGPD6
Human_newGene_27667	Human_newGene_27667
ENSG00000250565	ATP6V1E2
ENSG00000187961	KLHL17
ENSG00000187969	ZCCHC13
ENSG00000281593	AC006978.2
ENSG00000162849	KIF26B
ENSG00000149243	KLHL35
ENSG00000184702	SEPTIN5
ENSG00000283683	MYOCOS
ENSG00000184708	EIF4ENIF1
ENSG00000184709	LRRC26
ENSG00000163462	TRIM46
ENSG00000163463	KRTCAP2
ENSG00000163464	CXCR1
ENSG00000163466	ARPC2
ENSG00000163467	TSACC
ENSG00000163468	CCT3
ENSG00000266953	AC092073.1
ENSG00000162599	NFIA
ENSG00000162598	C1orf87
ENSG00000162592	CCDC27
ENSG00000029364	SLC39A9
ENSG00000029363	BCLAF1
ENSG00000162595	DIRAS3
ENSG00000162594	IL23R
ENSG00000118640	VAMP8
ENSG00000168488	ATXN2L
Human_newGene_192453	Human_newGene_192453
ENSG00000182600	SNORC
ENSG00000115073	ACTR1B
ENSG00000259164	AC007375.2
ENSG00000213853	EMP2
ENSG00000213859	KCTD11
ENSG00000055070	SZRD1
ENSG00000155719	OTOA
ENSG00000162337	LRP5
ENSG00000155714	PDZD9
ENSG00000182010	RTKN2
ENSG00000182013	PNMA8A
Human_newGene_181630	Human_newGene_181630
ENSG00000164659	ELAPOR2
Human_newGene_181353	Human_newGene_181353
ENSG00000178372	CALML5
ENSG00000164651	SP8
ENSG00000164654	MIOS
ENSG00000114978	MOB1A
ENSG00000206113	CFAP99
ENSG00000161021	MAML1
Human_newGene_575379	Human_newGene_575379
ENSG00000254692	AL136295.1
ENSG00000257341	AL928654.3
ENSG00000151923	TIAL1
Human_newGene_188370	Human_newGene_188370
ENSG00000165309	ARMC3
Human_newGene_380667	Human_newGene_380667
ENSG00000165304	MELK
ENSG00000165300	SLITRK5
ENSG00000101608	MYL12A
ENSG00000101605	MYOM1
ENSG00000170100	ZNF778
ENSG00000198791	CNOT7
ENSG00000198792	TMEM184B
ENSG00000198793	MTOR
ENSG00000198794	SCAMP5
ENSG00000198795	ZNF521
ENSG00000198796	ALPK2
ENSG00000198797	BRINP2
ENSG00000198798	MAGEB3
ENSG00000197776	KLHDC1
ENSG00000175550	DRAP1
ENSG00000175556	LONRF3
ENSG00000197771	MCMBP
ENSG00000161682	FAM171A2
ENSG00000161681	SHANK1
ENSG00000284337	AC013271.1
ENSG00000100288	CHKB
ENSG00000183864	TOB2
ENSG00000183862	CNGA2
ENSG00000167680	SEMA6B
ENSG00000124217	MOCS3
ENSG00000124214	STAU1
ENSG00000124215	CDH26
ENSG00000124212	PTGIS
ENSG00000247596	TWF2
ENSG00000247595	SPTY2D1OS
ENSG00000161970	RPL26
ENSG00000175073	VCPIP1
ENSG00000161973	CCDC42
ENSG00000160087	UBE2J2
ENSG00000036054	TBC1D23
ENSG00000104904	OAZ1
ENSG00000002587	HS3ST1
ENSG00000002586	CD99
Human_newGene_23351	Human_newGene_23351
Human_newGene_23357	Human_newGene_23357
Human_newGene_193268	Human_newGene_193268
ENSG00000177954	RPS27
ENSG00000177951	BET1L
ENSG00000198242	RPL23A
ENSG00000198246	SLC29A3
ENSG00000092140	G2E3
ENSG00000135916	ITM2C
ENSG00000135914	HTR2B
ENSG00000135913	USP37
ENSG00000135912	TTLL4
ENSG00000092148	HECTD1
ENSG00000034693	PEX3
ENSG00000135919	SERPINE2
ENSG00000176396	EID2
ENSG00000176390	CRLF3
Human_newGene_258086	Human_newGene_258086
ENSG00000176393	RNPEP
ENSG00000176399	DMRTA1
ENSG00000083635	NUFIP1
ENSG00000063515	GSC2
Human_newGene_328225	Human_newGene_328225
Human_newGene_328227	Human_newGene_328227
Human_newGene_328226	Human_newGene_328226
Human_newGene_328222	Human_newGene_328222
ENSG00000167531	LALBA
ENSG00000167536	DHRS13
Human_newGene_328228	Human_newGene_328228
ENSG00000167535	CACNB3
ENSG00000188886	ASTL
ENSG00000188883	KLRG2
ENSG00000094796	KRT31
ENSG00000237289	CKMT1B
ENSG00000153207	AHCTF1
ENSG00000049192	ADAMTS6
ENSG00000101323	HAO1
ENSG00000237136	C4orf51
ENSG00000177042	TMEM80
ENSG00000177047	IFNW1
ENSG00000129566	TEP1
ENSG00000177045	SIX5
ENSG00000154252	GAL3ST2
ENSG00000141232	TOB1
ENSG00000277556	OR13C5
ENSG00000172673	THEMIS
ENSG00000172671	ZFAND4
ENSG00000236424	TSPY10
ENSG00000136750	GAD2
ENSG00000136754	ABI1
ENSG00000136758	YME1L1
Human_newGene_332973	Human_newGene_332973
ENSG00000116014	KISS1R
ENSG00000116017	ARID3A
ENSG00000116016	EPAS1
ENSG00000100968	NFATC4
ENSG00000197674	OR51C1P
Human_newGene_13588	Human_newGene_13588
ENSG00000249156	TAF11L12
ENSG00000187244	BCAM
ENSG00000276203	ANKRD20A3P
ENSG00000174099	MSRB3
ENSG00000137409	MTCH1
ENSG00000137404	NRM
ENSG00000235194	PPP1R3E
Human_newGene_203110	Human_newGene_203110
ENSG00000275572	GRIFIN
ENSG00000060138	YBX3
ENSG00000162843	WDR64
ENSG00000044012	GUCA2B
ENSG00000130758	MAP3K10
ENSG00000231852	CYP21A2
ENSG00000130751	NPAS1
ENSG00000130755	GMFG
ENSG00000009694	TENM1
ENSG00000110756	HPS5
ENSG00000134278	SPIRE1
Human_newGene_144321	Human_newGene_144321
ENSG00000064726	BTBD1
ENSG00000072506	HSD17B10
ENSG00000181135	ZNF707
ENSG00000134183	GNAT2
Human_newGene_136585	Human_newGene_136585
ENSG00000134186	PRPF38B
ENSG00000134184	GSTM1
ENSG00000037042	TUBG2
ENSG00000078487	ZCWPW1
ENSG00000042753	AP2S1
ENSG00000105855	ITGB8
ENSG00000105854	PON2
ENSG00000111481	COPZ1
ENSG00000105856	HBP1
ENSG00000105851	PIK3CG
ENSG00000079689	SCGN
ENSG00000105852	PON3
ENSG00000142252	GEMIN7
ENSG00000012174	MBTPS2
ENSG00000012171	SEMA3B
ENSG00000135587	SMPD2
Human_newGene_361892	Human_newGene_361892
Human_newGene_132801	Human_newGene_132801
ENSG00000124496	TRERF1
ENSG00000071082	RPL31
ENSG00000124490	CRISP2
ENSG00000139780	METTL21C
ENSG00000180660	MAB21L1
ENSG00000135638	EMX1
ENSG00000180667	YOD1
ENSG00000188419	CHM
ENSG00000135632	SMYD5
ENSG00000135631	RAB11FIP5
ENSG00000135636	DYSF
ENSG00000135637	CCDC142
ENSG00000147155	EBP
ENSG00000114503	NCBP2
ENSG00000181722	ZBTB20
Human_newGene_114130	Human_newGene_114130
ENSG00000115677	HDLBP
ENSG00000205846	CLEC6A
Human_newGene_420716	Human_newGene_420716
ENSG00000116852	KIF21B
ENSG00000162591	MEGF6
Human_newGene_162959	Human_newGene_162959
Human_newGene_541435	Human_newGene_541435
ENSG00000105143	SLC1A6
ENSG00000105141	CASP14
ENSG00000105146	AURKC
ENSG00000267631	CGB1
ENSG00000142920	AZIN2
Human_newGene_375448	Human_newGene_375448
Human_newGene_375446	Human_newGene_375446
Human_newGene_375445	Human_newGene_375445
Human_newGene_375444	Human_newGene_375444
ENSG00000146205	ANO7
Human_newGene_375441	Human_newGene_375441
ENSG00000164418	GRIK2
ENSG00000164411	GJB7
ENSG00000164414	SLC35A1
ENSG00000100532	CGRRF1
Human_newGene_73580	Human_newGene_73580
ENSG00000077454	LRCH4
ENSG00000077458	FAM76B
ENSG00000212658	KRTAP29-1
ENSG00000212659	KRTAP9-6
ENSG00000169155	ZBTB43
ENSG00000212657	KRTAP16-1
ENSG00000021300	PLEKHB1
ENSG00000100399	CHADL
ENSG00000100393	EP300
ENSG00000100395	L3MBTL2
ENSG00000253148	RGS21
ENSG00000156885	COX6A2
ENSG00000196550	FAM72A
ENSG00000196553	CCDC196
ENSG00000196557	CACNA1H
ENSG00000197208	SLC22A4
ENSG00000151292	CSNK1G3
ENSG00000113141	IK
ENSG00000026652	AGPAT4
Human_newGene_505767	Human_newGene_505767
ENSG00000185158	LRRC37B
Human_newGene_221631	Human_newGene_221631
ENSG00000185155	MIXL1
ENSG00000185156	MFSD6L
ENSG00000106635	BCL7B
ENSG00000106636	YKT6
ENSG00000106631	MYL7
ENSG00000106633	GCK
ENSG00000106638	TBL2
ENSG00000103363	ELOB
ENSG00000123584	MAGEA9
ENSG00000152670	DDX4
ENSG00000152672	CLEC4F
ENSG00000143643	TTC13
ENSG00000124588	NQO2
ENSG00000143641	GALNT2
ENSG00000124587	PEX6
ENSG00000167332	OR51E2
ENSG00000167333	TRIM68
ENSG00000009830	POMT2
Human_newGene_148843	Human_newGene_148843
Human_newGene_148849	Human_newGene_148849
ENSG00000286920	SMIM40
ENSG00000178927	CYBC1
ENSG00000178921	PFAS
ENSG00000178922	HYI
ENSG00000178928	TPRX1
ENSG00000168310	IRF2
ENSG00000168314	MOBP
ENSG00000114268	PFKFB4
ENSG00000040487	SLC66A1
ENSG00000204703	OR2B3
ENSG00000204702	OR2J1
ENSG00000204701	OR2J3
ENSG00000204700	OR2J2
ENSG00000110680	CALCA
ENSG00000204704	OR2W1
ENSG00000153107	ANAPC1
Human_newGene_317313	Human_newGene_317313
Human_newGene_317311	Human_newGene_317311
ENSG00000279263	OR2L8
ENSG00000198721	ECI2
ENSG00000143756	FBXO28
ENSG00000183246	RIMBP3C
ENSG00000167807	AC011511.1
ENSG00000198723	TEX45
ENSG00000167800	TBX10
ENSG00000183248	PRR36
ENSG00000127774	EMC6
ENSG00000239920	AC104389.5
ENSG00000233927	RPS28
ENSG00000173838	MARCHF10
ENSG00000122728	TAF1L
ENSG00000122729	ACO1
Human_newGene_415696	Human_newGene_415696
ENSG00000165406	MARCHF8
ENSG00000165409	TSHR
Human_newGene_93071	Human_newGene_93071
ENSG00000241258	CRCP
Human_newGene_13746	Human_newGene_13746
Human_newGene_214948	Human_newGene_214948
Human_newGene_190627	Human_newGene_190627
ENSG00000100146	SOX10
ENSG00000120075	HOXB5
ENSG00000240849	TMEM189
ENSG00000158683	PKD1L1
ENSG00000278139	P3R3URF-PIK3R3
ENSG00000008056	SYN1
ENSG00000130518	IQCN
ENSG00000159374	M1AP
ENSG00000159377	PSMB4
ENSG00000130511	SSBP4
ENSG00000130513	GDF15
ENSG00000130517	PGPEP1
ENSG00000164758	MED30
ENSG00000164756	SLC30A8
ENSG00000164754	RAD21
ENSG00000164751	PEX2
ENSG00000058085	LAMC2
ENSG00000159082	SYNJ1
Human_newGene_386757	Human_newGene_386757
ENSG00000155506	LARP1
ENSG00000159086	PAXBP1
ENSG00000287725	AP003071.5
ENSG00000011478	QPCTL
ENSG00000010704	HFE
ENSG00000196616	ADH1B
ENSG00000125046	SSUH2
ENSG00000196611	MMP1
ENSG00000081913	PHLPP1
ENSG00000285765	FAM90A23P
ENSG00000285762	AC253536.7
ENSG00000120498	TEX11
ENSG00000005471	ABCB4
ENSG00000256713	PGA5
ENSG00000037280	FLT4
Human_newGene_181671	Human_newGene_181671
Human_newGene_181670	Human_newGene_181670
ENSG00000160124	CCDC58
Human_newGene_181677	Human_newGene_181677
Human_newGene_181679	Human_newGene_181679
ENSG00000203910	C1orf146
ENSG00000175294	CATSPER1
ENSG00000274933	TBC1D3I
ENSG00000231389	HLA-DPA1
ENSG00000176928	GCNT4
ENSG00000176922	OR51S1
ENSG00000176920	FUT2
ENSG00000176927	EFCAB5
ENSG00000176925	OR51F2
ENSG00000248405	PRR5-ARHGAP8
Human_newGene_181351	Human_newGene_181351
ENSG00000198169	ZNF251
ENSG00000198168	SVIP
ENSG00000198162	MAN1A2
ENSG00000198160	MIER1
ENSG00000171049	FPR2
Human_newGene_181354	Human_newGene_181354
Human_newGene_193543	Human_newGene_193543
ENSG00000171045	TSNARE1
ENSG00000171044	XKR6
ENSG00000175745	NR2F1
ENSG00000179674	ARL14
ENSG00000179673	RPRML
ENSG00000147316	MCPH1
ENSG00000145220	LYAR
ENSG00000167476	JSRP1
ENSG00000167470	MIDN
ENSG00000256087	ZNF432
ENSG00000132906	CASP9
ENSG00000253873	PCDHGA11
ENSG00000069998	HDHD5
ENSG00000084754	HADHA
ENSG00000240065	PSMB9
ENSG00000095637	SORBS1
ENSG00000034713	GABARAPL2
ENSG00000176219	OR11H6
ENSG00000230522	MBD3L2
ENSG00000146047	H2BC1
ENSG00000146049	KAAG1
Human_newGene_448257	Human_newGene_448257
ENSG00000133135	RNF128
ENSG00000133134	BEX2
ENSG00000133131	MORC4
ENSG00000148229	POLE3
ENSG00000138308	PLA2G12B
ENSG00000133138	TBC1D8B
ENSG00000144579	CTDSP1
Human_newGene_284657	Human_newGene_284657
ENSG00000067840	PDZD4
ENSG00000146592	CREB5
ENSG00000172828	CES3
ENSG00000141068	KSR1
ENSG00000137309	HMGA1
ENSG00000144681	STAC
ENSG00000172824	CES4A
ENSG00000066468	FGFR2
Human_newGene_496973	Human_newGene_496973
ENSG00000173193	PARP14
ENSG00000067596	DHX8
ENSG00000116604	MEF2D
ENSG00000070808	CAMK2A
Human_newGene_144499	Human_newGene_144499
ENSG00000080189	SLC35C2
ENSG00000147883	CDKN2B
ENSG00000147885	IFNA16
ENSG00000147889	CDKN2A
Human_newGene_240609	Human_newGene_240609
ENSG00000101935	AMMECR1
Human_newGene_453472	Human_newGene_453472
ENSG00000101938	CHRDL1
ENSG00000130656	HBZ
ENSG00000130653	PNPLA7
ENSG00000223591	CENPVL1
ENSG00000113389	NPR3
ENSG00000067334	DNTTIP2
ENSG00000113387	SUB1
ENSG00000113384	GOLPH3
ENSG00000099985	OSM
ENSG00000099984	GSTT2
ENSG00000076258	FMO4
ENSG00000180592	SKIDA1
ENSG00000061656	SPAG4
ENSG00000180596	H2BC4
ENSG00000073578	SDHA
ENSG00000169203	NPIPB12
ENSG00000089009	RPL6
ENSG00000169208	OR10G3
ENSG00000089006	SNX5
ENSG00000261341	AC010325.1
Human_newGene_460318	Human_newGene_460318
ENSG00000269113	TRABD2B
Human_newGene_460317	Human_newGene_460317
ENSG00000117266	CDK18
ENSG00000117262	GPR89A
ENSG00000107831	FGF8
ENSG00000107833	NPM3
ENSG00000156509	FBXO43
ENSG00000156508	EEF1A1
ENSG00000156502	SUPV3L1
ENSG00000156500	FAM122C
ENSG00000156504	FAM122B
ENSG00000103642	LACTB
ENSG00000103647	CORO2B
ENSG00000064687	ABCA7
ENSG00000263874	LINC00672
ENSG00000022556	NLRP2
ENSG00000181074	OR52N4
ENSG00000076928	ARHGEF1
ENSG00000181072	CHRM2
ENSG00000076924	XAB2
ENSG00000143337	TOR1AIP1
ENSG00000143333	RGS16
ENSG00000134020	PEBP4
ENSG00000168152	THAP9
ENSG00000189241	TSPYL1
ENSG00000168159	RNF187
ENSG00000111837	MAK
ENSG00000111834	RSPH4A
ENSG00000111832	RWDD1
Human_newGene_48743	Human_newGene_48743
ENSG00000171903	CYP4F11
ENSG00000188596	CFAP54
ENSG00000069509	FUNDC1
Human_newGene_328350	Human_newGene_328350
ENSG00000167914	GSDMA
ENSG00000119760	SUPT7L
Human_newGene_520979	Human_newGene_520979
ENSG00000019995	ZRANB1
ENSG00000197779	ZNF81
ENSG00000019991	HGF
ENSG00000147059	SPIN2A
ENSG00000135778	NTPCR
ENSG00000135776	ABCB10
ENSG00000135775	COG2
ENSG00000139428	MMAB
ENSG00000135773	CAPN9
ENSG00000147050	KDM6A
ENSG00000152990	ADGRA3
ENSG00000197774	EME2
ENSG00000132749	TESMIN
ENSG00000165646	SLC18A2
ENSG00000132746	ALDH3B2
ENSG00000165644	COMTD1
ENSG00000132744	ACY3
ENSG00000165643	SOHLH1
ENSG00000132740	IGHMBP2
ENSG00000153029	MR1
ENSG00000180773	SLC36A4
Human_newGene_46420	Human_newGene_46420
Human_newGene_269297	Human_newGene_269297
ENSG00000187026	KRTAP21-2
ENSG00000187024	PTRH1
ENSG00000111224	PARP11
ENSG00000187021	PNLIPRP1
ENSG00000162148	PPP1R32
ENSG00000188629	ZNF177
ENSG00000180035	ZNF48
ENSG00000188624	IGFL3
ENSG00000188626	GOLGA8M
ENSG00000162144	CYB561A3
ENSG00000188620	HMX3
Human_newGene_515759	Human_newGene_515759
ENSG00000185774	KCNIP4
ENSG00000185775	SPATA31A6
ENSG00000090054	SPTLC1
ENSG00000101096	NFATC2
ENSG00000213401	MAGEA12
ENSG00000213402	PTPRCAP
ENSG00000112715	VEGFA
ENSG00000070495	JMJD6
ENSG00000258405	ZNF578
Human_newGene_541609	Human_newGene_541609
ENSG00000090581	GNPTG
ENSG00000138468	SENP7
ENSG00000164597	COG5
ENSG00000164591	MYOZ3
ENSG00000148143	ZNF462
ENSG00000104112	SCG3
Human_newGene_369586	Human_newGene_369586
Human_newGene_114498	Human_newGene_114498
ENSG00000165512	ZNF22
ENSG00000011677	GABRA3
ENSG00000125285	SOX21
ENSG00000181852	RNF41
ENSG00000181856	SLC2A4
ENSG00000168930	TRIM49
ENSG00000168936	TMEM129
ENSG00000168939	SPRY3
ENSG00000168938	PPIC
ENSG00000197506	SLC28A3
ENSG00000186086	NBPF6
ENSG00000186081	KRT5
ENSG00000126882	FAM78A
ENSG00000186088	GSAP
ENSG00000204928	GRXCR2
ENSG00000204923	FBXO48
ENSG00000204922	UQCC3
ENSG00000204920	ZNF155
ENSG00000008441	NFIX
ENSG00000182508	LHFPL1
ENSG00000182504	CEP97
ENSG00000125843	AP5S1
ENSG00000124216	SNAI1
Human_newGene_251713	Human_newGene_251713
Human_newGene_120890	Human_newGene_120890
ENSG00000104808	DHDH
ENSG00000104805	NUCB1
ENSG00000104804	TULP2
ENSG00000167685	ZNF444
ENSG00000112159	MDN1
Human_newGene_319149	Human_newGene_319149
ENSG00000106400	ZNHIT1
ENSG00000106404	CLDN15
ENSG00000177508	IRX3
ENSG00000187840	EIF4EBP1
ENSG00000187848	P2RX2
ENSG00000123933	MXD4
ENSG00000140526	ABHD2
ENSG00000140527	WDR93
ENSG00000140525	FANCI
ENSG00000140522	RLBP1
ENSG00000140521	POLG
ENSG00000167107	ACSF2
ENSG00000167106	FAM102A
ENSG00000167105	TMEM92
ENSG00000167104	BPIFB6
ENSG00000167103	PIP5KL1
ENSG00000167100	SAMD14
ENSG00000255274	SMIM35
ENSG00000166851	PLK1
ENSG00000166856	GPR182
ENSG00000166855	CLPX
ENSG00000163374	YY1AP1
Human_newGene_475776	Human_newGene_475776
ENSG00000163377	TAFA4
ENSG00000163378	EOGT
Human_newGene_475779	Human_newGene_475779
ENSG00000276747	PADI6
ENSG00000056586	RC3H2
ENSG00000178882	RFLNA
ENSG00000128849	CGNL1
ENSG00000225526	MKRN2OS
ENSG00000225528	Z82206.1
ENSG00000157005	SST
ENSG00000184014	DENND5A
ENSG00000184012	TMPRSS2
ENSG00000179820	MYADM
ENSG00000179826	MRGPRX3
ENSG00000162426	SLC45A1
ENSG00000204116	CHIC1
ENSG00000137145	DENND4C
ENSG00000137142	IGFBPL1
ENSG00000205076	LGALS7
ENSG00000173976	RAX2
ENSG00000270379	HEATR9
ENSG00000104756	KCTD9
ENSG00000278588	H2BC10
ENSG00000001561	ENPP4
ENSG00000159128	IFNGR2
ENSG00000122912	SLC25A16
ENSG00000253251	SHLD3
ENSG00000129038	LOXL1
ENSG00000154065	ANKRD29
Human_newGene_151126	Human_newGene_151126
ENSG00000117477	CCDC181
Human_newGene_336485	Human_newGene_336485
ENSG00000120519	SLC10A7
ENSG00000155330	C16orf87
Human_newGene_258251	Human_newGene_258251
ENSG00000037749	MFAP3
ENSG00000170523	KRT83
ENSG00000170522	ELOVL6
ENSG00000170525	PFKFB3
ENSG00000198553	KCNRG
ENSG00000198551	ZNF627
ENSG00000198556	ZNF789
ENSG00000198554	WDHD1
Human_newGene_181734	Human_newGene_181734
Human_newGene_181735	Human_newGene_181735
Human_newGene_181736	Human_newGene_181736
Human_newGene_181737	Human_newGene_181737
Human_newGene_181732	Human_newGene_181732
Human_newGene_181738	Human_newGene_181738
ENSG00000075223	SEMA3C
ENSG00000164542	KIAA0895
ENSG00000160714	UBE2Q1
ENSG00000160712	IL6R
ENSG00000160710	ADAR
ENSG00000096088	PGC
ENSG00000136950	ARPC5L
ENSG00000083307	GRHL2
ENSG00000096080	MRPS18A
ENSG00000175467	SART1
ENSG00000175463	TBC1D10C
ENSG00000105402	NAPA
ENSG00000105401	CDC37
ENSG00000105404	RABAC1
ENSG00000131459	GFPT2
ENSG00000105409	ATP1A3
ENSG00000135917	SLC19A3
ENSG00000181218	H2AW
ENSG00000132185	FCRLA
ENSG00000108639	SYNGR2
ENSG00000132182	NUP210
Human_newGene_41125	Human_newGene_41125
Human_newGene_56206	Human_newGene_56206
ENSG00000116991	SIPA1L2
ENSG00000014914	MTMR11
Human_newGene_41126	Human_newGene_41126
ENSG00000014919	COX15
ENSG00000135205	CCDC146
ENSG00000131981	LGALS3
ENSG00000188021	UBQLN2
ENSG00000188026	RILPL1
Human_newGene_481404	Human_newGene_481404
Human_newGene_209547	Human_newGene_209547
ENSG00000130856	ZNF236
ENSG00000240747	KRBOX1
ENSG00000084652	TXLNA
ENSG00000214694	ARHGEF33
ENSG00000172167	MTBP
ENSG00000172164	SNTB1
Human_newGene_149645	Human_newGene_149645
ENSG00000148386	LCN9
ENSG00000148384	INPP5E
ENSG00000020426	MNAT1
Human_newGene_493886	Human_newGene_493886
ENSG00000101871	MID1
ENSG00000138115	CYP2C8
ENSG00000138111	MFSD13A
ENSG00000172789	HOXC5
ENSG00000172785	CBWD1
ENSG00000138119	MYOF
ENSG00000172780	RAB43
ENSG00000150201	FXYD4
ENSG00000144724	PTPRG
ENSG00000196924	FLNA
ENSG00000196923	PDLIM7
ENSG00000184557	SOCS3
ENSG00000173786	CNP
ENSG00000117877	CD3EAP
ENSG00000128191	DGCR8
ENSG00000232125	DYTN
ENSG00000174255	ZNF80
ENSG00000116473	RAP1A
ENSG00000112996	MRPS30
ENSG00000112992	NNT
ENSG00000116478	HDAC1
ENSG00000247626	MARS2
ENSG00000223658	C1GALT1C1L
ENSG00000099866	MADCAM1
ENSG00000151150	ANK3
ENSG00000099864	PALM
ENSG00000099860	GADD45B
ENSG00000021488	SLC7A9
ENSG00000106245	BUD31
ENSG00000106244	PDAP1
ENSG00000072210	ALDH3A2
ENSG00000166484	MAPK7
ENSG00000266173	STRADA
ENSG00000269307	AC010463.1
ENSG00000100836	PABPN1
ENSG00000166482	MFAP4
Human_newGene_145881	Human_newGene_145881
ENSG00000153790	C7orf31
ENSG00000234409	CCDC188
ENSG00000142765	SYTL1
ENSG00000113643	RARS1
Human_newGene_462990	Human_newGene_462990
Human_newGene_462991	Human_newGene_462991
ENSG00000113645	WWC1
ENSG00000113649	TCERG1
ENSG00000113648	MACROH2A1
ENSG00000169432	SCN9A
ENSG00000169435	RASSF6
ENSG00000169436	COL22A1
ENSG00000169439	SDC2
Human_newGene_65761	Human_newGene_65761
ENSG00000189030	VHLL
ENSG00000189037	DUSP21
ENSG00000111644	ACRBP
ENSG00000111647	UHRF1BP1L
ENSG00000111641	NOP2
ENSG00000111640	GAPDH
ENSG00000111642	CHD4
ENSG00000267221	C17orf113
ENSG00000142494	SLC47A1
ENSG00000267228	AC012254.2
ENSG00000114030	KPNA1
ENSG00000073331	ALPK1
ENSG00000156313	RPGR
ENSG00000039537	C6
ENSG00000109220	CHIC2
ENSG00000012048	BRCA1
ENSG00000149716	LTO1
ENSG00000184254	ALDH1A3
ENSG00000138942	RNF185
ENSG00000138944	SHISAL1
Human_newGene_302402	Human_newGene_302402
Human_newGene_46323	Human_newGene_46323
ENSG00000163170	BOLA3
ENSG00000163171	CDC42EP3
ENSG00000187783	TMEM72
ENSG00000008226	DLEC1
ENSG00000225899	FRG2B
ENSG00000166526	ZNF3
ENSG00000166527	CLEC4D
ENSG00000182362	YBEY
ENSG00000166523	CLEC4E
ENSG00000114698	PLSCR4
Human_newGene_541106	Human_newGene_541106
ENSG00000184788	SATL1
ENSG00000184786	TCTE3
ENSG00000184787	UBE2G2
ENSG00000184785	SMIM10
ENSG00000181552	EDDM3B
ENSG00000181555	SETD2
Human_newGene_158571	Human_newGene_158571
ENSG00000168476	REEP4
ENSG00000112697	TMEM30A
ENSG00000112695	COX7A2
ENSG00000112699	GMDS
ENSG00000182093	GET1
ENSG00000186788	SPATA31D3
ENSG00000108578	BLMH
ENSG00000186787	SPIN2B
ENSG00000119514	GALNT12
Human_newGene_456202	Human_newGene_456202
ENSG00000074527	NTN4
ENSG00000050130	JKAMP
ENSG00000169989	TIGD4
ENSG00000154269	ENPP3
ENSG00000169981	ZNF35
ENSG00000154262	ABCA6
ENSG00000154263	ABCA10
ENSG00000154265	ABCA5
ENSG00000187258	NPSR1
ENSG00000180209	MYLPF
ENSG00000164961	WASHC5
ENSG00000187257	RSBN1L
ENSG00000242875	RBMY1B
ENSG00000164967	RPP25L
ENSG00000282988	AL031777.2
ENSG00000165383	LRRC18
ENSG00000123444	KBTBD4
ENSG00000165389	SPTSSA
ENSG00000090621	PABPC4
ENSG00000183570	PCBP3
ENSG00000183571	PGPEP1L
ENSG00000183578	TNFAIP8L3
ENSG00000183579	ZNRF3
ENSG00000250021	ARPIN-AP3S2
ENSG00000116863	ADPRS
ENSG00000006756	ARSD
ENSG00000006757	PNPLA4
ENSG00000154889	MPPE1
Human_newGene_119003	Human_newGene_119003
Human_newGene_91808	Human_newGene_91808
ENSG00000159459	UBR1
ENSG00000151834	GABRA2
ENSG00000159450	TCHH
ENSG00000100483	VCPKMT
ENSG00000165685	TMEM52B
ENSG00000100485	SOS2
ENSG00000129562	DAD1
ENSG00000107651	SEC23IP
ENSG00000006282	SPATA20
ENSG00000006283	CACNA1G
ENSG00000217442	SYCE3
ENSG00000253649	PRSS51
ENSG00000174004	NRROS
ENSG00000198718	TOGARAM1
ENSG00000164037	SLC9B1
ENSG00000164035	EMCN
ENSG00000164032	H2AZ1
ENSG00000164031	DNAJB14
ENSG00000242120	MDFIC2
ENSG00000198712	MT-CO2
ENSG00000198715	GLMP
ENSG00000164038	SLC9B2
ENSG00000164039	BDH2
ENSG00000100151	PICK1
ENSG00000100150	DEPDC5
ENSG00000100156	SLC16A8
ENSG00000171634	BPTF
ENSG00000161609	KASH5
ENSG00000120068	HOXB8
ENSG00000284917	EEF1AKMT4-ECE2
Human_newGene_183572	Human_newGene_183572
ENSG00000125743	SNRPD2
ENSG00000125741	OPA3
ENSG00000125740	FOSB
ENSG00000125746	EML2
ENSG00000125744	RTN2
ENSG00000203546	AL139353.1
ENSG00000167608	TMC4
ENSG00000285064	SMIM40
ENSG00000124299	PEPD
ENSG00000167600	CYP2S1
ENSG00000167601	AXL
ENSG00000167604	NFKBID
ENSG00000243989	ACY1
Human_newGene_193191	Human_newGene_193191
ENSG00000042832	TG
Human_newGene_479316	Human_newGene_479316
ENSG00000096717	SIRT1
Human_newGene_415280	Human_newGene_415280
ENSG00000046647	GEMIN8
ENSG00000240184	PCDHGC3
ENSG00000166959	MS4A8
ENSG00000127241	MASP1
ENSG00000127249	ATP13A4
ENSG00000125485	DDX31
Human_newGene_406934	Human_newGene_406934
Human_newGene_406937	Human_newGene_406937
Human_newGene_475921	Human_newGene_475921
ENSG00000283463	HSFX4
Human_newGene_475922	Human_newGene_475922
ENSG00000136425	CIB2
ENSG00000010322	NISCH
ENSG00000158195	WASF2
ENSG00000060642	PIGV
ENSG00000128652	HOXD3
ENSG00000128656	CHN1
ENSG00000128654	MTX2
ENSG00000128655	PDE11A
ENSG00000276289	KCNE1B
ENSG00000122034	GTF3A
ENSG00000157211	CDCP2
ENSG00000157212	PAXIP1
ENSG00000157214	STEAP2
ENSG00000157216	SSBP3
ENSG00000122033	MTIF3
ENSG00000157219	HTR5A
ENSG00000173548	SNX33
ENSG00000137486	ARRB1
ENSG00000174013	FBXO45
ENSG00000174015	CBY2
ENSG00000158445	KCNB1
ENSG00000174016	TENT5D
ENSG00000235118	FAM237A
Human_newGene_131462	Human_newGene_131462
ENSG00000044090	CUL7
ENSG00000279395	OR5L1
ENSG00000204323	SMIM5
ENSG00000254004	ZNF260
ENSG00000130287	NCAN
ENSG00000130283	GDF1
ENSG00000087111	PIGS
Human_newGene_184353	Human_newGene_184353
Human_newGene_258856	Human_newGene_258856
Human_newGene_258858	Human_newGene_258858
ENSG00000154743	TSEN2
ENSG00000159714	ZDHHC1
ENSG00000159713	TPPP3
ENSG00000185002	RFX6
ENSG00000121075	TBX4
ENSG00000121073	SLC35B1
ENSG00000171570	RAB4B-EGLN2
ENSG00000120306	CYSTM1
ENSG00000171574	ZNF584
ENSG00000111405	ENDOU
ENSG00000111404	RERGL
ENSG00000135502	SLC26A10
ENSG00000135503	ACVR1B
ENSG00000087128	TMPRSS11E
Human_newGene_494077	Human_newGene_494077
ENSG00000135506	OS9
Human_newGene_269423	Human_newGene_269423
Human_newGene_269422	Human_newGene_269422
Human_newGene_372710	Human_newGene_372710
Human_newGene_269424	Human_newGene_269424
Human_newGene_515548	Human_newGene_515548
ENSG00000041802	LSG1
ENSG00000273398	AC017083.3
ENSG00000174903	RAB1B
Human_newGene_563876	Human_newGene_563876
Human_newGene_563875	Human_newGene_563875
ENSG00000102763	VWA8
ENSG00000102760	RGCC
ENSG00000198455	ZXDB
ENSG00000198453	ZNF568
ENSG00000198452	OR14L1P
ENSG00000109790	KLHL5
ENSG00000147488	ST18
ENSG00000109794	FAM149A
ENSG00000147485	PXDNL
ENSG00000147481	SNTG1
ENSG00000259384	GH1
Human_newGene_23416	Human_newGene_23416
ENSG00000068885	IFT80
ENSG00000136856	SLC2A8
ENSG00000136854	STXBP1
ENSG00000132570	PCBD2
ENSG00000136859	ANGPTL2
ENSG00000285304	Z83844.2
ENSG00000065457	ADAT1
ENSG00000172081	MOB3A
ENSG00000172086	KRCC1
ENSG00000183826	BTBD9
ENSG00000108774	RAB5C
ENSG00000108773	KAT2A
ENSG00000108771	DHX58
ENSG00000146281	PM20D2
ENSG00000146282	RARS2
ENSG00000146285	SCML4
ENSG00000063854	HAGH
Human_newGene_328748	Human_newGene_328748
ENSG00000066379	ZNRD1
ENSG00000132394	EEFSEC
Human_newGene_145761	Human_newGene_145761
ENSG00000145390	USP53
ENSG00000145391	SETD7
ENSG00000133627	ACTR3B
ENSG00000138639	ARHGAP24
ENSG00000139946	PELI2
ENSG00000101442	ACTR5
ENSG00000101443	WFDC2
ENSG00000101440	ASIP
ENSG00000101441	CST4
ENSG00000101446	SPINT3
ENSG00000101447	FAM83D
ENSG00000115896	PLCL1
ENSG00000101445	PPP1R16B
ENSG00000145649	GZMA
ENSG00000101448	EPPIN
ENSG00000214063	TSPAN4
ENSG00000137812	KNL1
ENSG00000172339	ALG14
ENSG00000137814	HAUS2
ENSG00000137815	RTF1
ENSG00000137817	PARP6
ENSG00000137818	RPLP1
ENSG00000137819	PAQR5
ENSG00000112320	SOBP
ENSG00000172336	POP7
ENSG00000173068	BNC2
ENSG00000173065	FAM222B
ENSG00000173064	HECTD4
ENSG00000132334	PTPRE
ENSG00000138092	CENPO
ENSG00000138095	LRPPRC
ENSG00000267855	NDUFA7
ENSG00000054148	PHPT1
ENSG00000080618	CPB2
Human_newGene_539179	Human_newGene_539179
ENSG00000085224	ATRX
ENSG00000144119	C1QL2
ENSG00000144118	RALB
Human_newGene_140629	Human_newGene_140629
ENSG00000144115	THNSL2
ENSG00000100311	PDGFB
ENSG00000150433	TMEM218
ENSG00000100312	ACR
ENSG00000100314	CABP7
ENSG00000100316	RPL3
ENSG00000100319	ZMAT5
ENSG00000104679	R3HCC1
ENSG00000238227	TMEM250
ENSG00000156873	PHKG2
ENSG00000203783	PRR9
ENSG00000203780	FANK1
ENSG00000203786	KPRP
ENSG00000156876	SASS6
ENSG00000156875	MFSD14A
ENSG00000203785	SPRR2E
ENSG00000181371	OR5M8
ENSG00000181374	CCL13
ENSG00000172687	ZNF738
ENSG00000181378	CFAP65
ENSG00000182931	WFDC10B
ENSG00000112812	PRSS16
ENSG00000182934	SRPRA
ENSG00000064195	DLX3
ENSG00000064199	SPA17
ENSG00000086758	HUWE1
ENSG00000100722	ZC3H14
ENSG00000260851	AC010542.3
ENSG00000169660	HEXD
ENSG00000156299	TIAM1
ENSG00000156298	TSPAN7
ENSG00000168398	BDKRB2
ENSG00000168393	DTYMK
ENSG00000269533	AC003002.3
ENSG00000168397	ATG4B
ENSG00000168395	ING5
ENSG00000168394	TAP1
ENSG00000197822	OCLN
ENSG00000197826	CFAP299
ENSG00000228083	IFNA14
ENSG00000180425	C11orf71
ENSG00000180424	DEFB123
ENSG00000180423	HARBI1
ENSG00000103152	MPG
ENSG00000103150	MLYCD
ENSG00000123500	COL10A1
ENSG00000103154	NECAB2
ENSG00000151475	SLC25A31
Human_newGene_172695	Human_newGene_172695
ENSG00000156127	BATF
ENSG00000153187	HNRNPU
ENSG00000013523	ANGEL1
ENSG00000142515	KLK3
ENSG00000142511	GPR32
ENSG00000142513	ACP4
ENSG00000142512	SIGLEC10
ENSG00000068745	IP6K2
ENSG00000168539	CHRM1
ENSG00000168538	TRAPPC11
ENSG00000163705	FANCD2OS
ENSG00000163704	PRRT3
ENSG00000184428	TOP1MT
ENSG00000163701	IL17RE
ENSG00000163703	CRELD1
ENSG00000167881	SRP68
ENSG00000055950	MRPL43
ENSG00000055957	ITIH1
ENSG00000055955	ITIH4
ENSG00000136840	ST6GALNAC4
ENSG00000263761	GDF2
ENSG00000204963	PCDHA7
ENSG00000137216	TMEM63B
ENSG00000115137	DNAJC27
ENSG00000259040	BLOC1S5-TXNDC5
ENSG00000132549	VPS13B
ENSG00000115138	POMC
ENSG00000051180	RAD51
ENSG00000205436	EXOC3L4
ENSG00000205439	KRTAP12-3
ENSG00000154845	PPP4R1
ENSG00000157456	CCNB2
ENSG00000166289	PLEKHF1
ENSG00000157450	RNF111
ENSG00000108984	MAP2K6
ENSG00000165959	CLMN
ENSG00000149527	PLCH2
Human_newGene_316043	Human_newGene_316043
ENSG00000165953	SERPINA12
Human_newGene_316046	Human_newGene_316046
ENSG00000127990	SGCE
ENSG00000127993	RBM48
ENSG00000162078	ZG16B
ENSG00000127995	CASD1
ENSG00000162076	FLYWCH2
ENSG00000182111	ZNF716
ENSG00000166750	SLFN5
ENSG00000162073	PAQR4
ENSG00000157985	AGAP1
ENSG00000254245	PCDHGA3
ENSG00000280789	PAGR1
ENSG00000165480	SKA3
ENSG00000165487	MICU2
ENSG00000178235	SLITRK1
ENSG00000178234	GALNT11
ENSG00000178233	TMEM151B
ENSG00000206013	IFITM5
ENSG00000005381	MPO
ENSG00000154188	ANGPT1
ENSG00000158604	TMED4
Human_newGene_93614	Human_newGene_93614
Human_newGene_181547	Human_newGene_181547
Human_newGene_181546	Human_newGene_181546
Human_newGene_181549	Human_newGene_181549
ENSG00000256797	KLRF2
ENSG00000009724	MASP2
ENSG00000185467	KPNA7
ENSG00000186652	PRG2
ENSG00000101161	PRPF6
ENSG00000101160	CTSZ
ENSG00000101162	TUBB1
ENSG00000121274	TENT4B
ENSG00000171777	RASGRP4
ENSG00000171773	NXNL1
ENSG00000171772	SYCE1
ENSG00000175213	ZNF408
ENSG00000175215	CTDSP2
ENSG00000175216	CKAP5
ENSG00000179546	HTR1D
ENSG00000179542	SLITRK4
ENSG00000170790	OR10A2
ENSG00000170791	CHCHD7
ENSG00000196693	ZNF33B
ENSG00000124313	IQSEC2
ENSG00000197124	ZNF682
ENSG00000197125	OR8B8
ENSG00000197122	SRC
ENSG00000197123	ZNF679
ENSG00000197121	PGAP1
ENSG00000161835	TAMALIN
ENSG00000197128	ZNF772
Human_newGene_283686	Human_newGene_283686
ENSG00000006125	AP2B1
ENSG00000121898	CPXM2
ENSG00000121897	LIAS
ENSG00000121895	TMEM156
ENSG00000006128	TAC1
ENSG00000121892	PDS5A
ENSG00000203995	ZYG11A
ENSG00000198695	MT-ND6
Human_newGene_111042	Human_newGene_111042
Human_newGene_111040	Human_newGene_111040
ENSG00000198691	ABCA4
ENSG00000198690	FAN1
ENSG00000198692	EIF1AY
ENSG00000072501	SMC1A
ENSG00000176746	MAGEB6
ENSG00000176742	OR51V1
ENSG00000284895	AC119676.1
ENSG00000176749	CDK5R1
ENSG00000028137	TNFRSF1B
ENSG00000176290	OR4K3
ENSG00000176293	ZNF135
ENSG00000176294	OR4N2
ENSG00000176299	OR4M1
ENSG00000204501	PRAMEF15
ENSG00000178796	RIIAD1
ENSG00000178795	GDPD4
ENSG00000244242	IFITM10
ENSG00000092621	PHGDH
ENSG00000268916	CSAG3
ENSG00000136383	ALPK3
ENSG00000136381	IREB2
ENSG00000132801	ZSWIM3
ENSG00000141579	ZNF750
ENSG00000141576	RNF157
ENSG00000177169	ULK1
ENSG00000141574	SECTM1
ENSG00000139644	TMBIM6
ENSG00000141570	CBX8
ENSG00000172538	FAM170B
ENSG00000172530	BANP
ENSG00000172531	PPP1CA
ENSG00000172534	HCFC1
ENSG00000173662	TAS1R1
ENSG00000173660	UQCRH
ENSG00000147804	SLC39A4
Human_newGene_573485	Human_newGene_573485
ENSG00000162910	MRPL55
ENSG00000122203	KIAA1191
ENSG00000113303	BTNL8
ENSG00000113300	CNOT6
ENSG00000073282	TP63
ENSG00000096654	ZNF184
ENSG00000089737	DDX24
ENSG00000121152	NCAPH
Human_newGene_181976	Human_newGene_181976
ENSG00000070886	EPHA8
ENSG00000070882	OSBPL3
ENSG00000270249	AC093668.1
ENSG00000224578	HNRNPA1P48
ENSG00000137522	RNF121
ENSG00000163993	S100P
ENSG00000145982	FARS2
ENSG00000175336	APOF
ENSG00000110651	CD81
ENSG00000144057	ST6GAL2
ENSG00000100918	REC8
ENSG00000117153	KLHL12
ENSG00000117152	RGS4
ENSG00000117151	CTBS
ENSG00000117155	SSX2IP
ENSG00000117154	IGSF21
ENSG00000171984	SHLD1
ENSG00000171988	JMJD1C
ENSG00000171989	LDHAL6B
ENSG00000103319	EEF2K
ENSG00000103310	ZP2
ENSG00000103313	MEFV
ENSG00000103316	CRYM
ENSG00000083812	ZNF324
ENSG00000083814	ZNF671
ENSG00000083817	ZNF416
ENSG00000102048	ASB9
ENSG00000175155	YPEL2
ENSG00000139351	SYCP3
ENSG00000139350	NEDD1
ENSG00000139354	GAS2L3
ENSG00000131165	CHMP1A
ENSG00000064607	SUGP2
ENSG00000064601	CTSA
ENSG00000143919	CAMKMT
ENSG00000102595	UGGT2
Human_newGene_132921	Human_newGene_132921
Human_newGene_132926	Human_newGene_132926
ENSG00000111218	PRMT8
ENSG00000180745	CLRN3
ENSG00000111215	PRR4
ENSG00000142065	ZFP14
ENSG00000188517	COL25A1
ENSG00000183684	ALYREF
ENSG00000109610	SOD3
ENSG00000109618	SEPSECS
Human_newGene_455214	Human_newGene_455214
ENSG00000118271	TTR
ENSG00000118276	B4GALT6
Human_newGene_460635	Human_newGene_460635
ENSG00000149328	GLB1L2
ENSG00000137824	RMDN3
ENSG00000219626	FAM228B
ENSG00000141741	MIEN1
ENSG00000214456	PLIN5
Human_newGene_186346	Human_newGene_186346
ENSG00000105063	PPP6R1
ENSG00000131831	RAI2
ENSG00000152910	CNTNAP4
ENSG00000175482	POLD4
ENSG00000146360	GPR6
ENSG00000187513	GJA4
ENSG00000133477	FAM83F
ENSG00000133475	GGT2
ENSG00000164512	ANKRD55
ENSG00000172273	HINFP
ENSG00000172270	BSG
ENSG00000118898	PPL
ENSG00000118894	EEF2KMT
ENSG00000186377	CYP4X1
ENSG00000186376	ZNF75D
ENSG00000166819	PLIN1
ENSG00000115446	UNC50
Human_newGene_214478	Human_newGene_214478
Human_newGene_214471	Human_newGene_214471
Human_newGene_362273	Human_newGene_362273
ENSG00000113845	TIMMDC1
ENSG00000108255	CRYBA1
ENSG00000108256	NUFIP2
ENSG00000104731	KLHDC4
ENSG00000104738	MCM4
Human_newGene_147882	Human_newGene_147882
Human_newGene_292803	Human_newGene_292803
ENSG00000196455	PIK3R4
ENSG00000196456	ZNF775
ENSG00000125207	PIWIL1
ENSG00000196453	ZNF777
ENSG00000196459	TRAPPC2
ENSG00000196458	ZNF605
ENSG00000124151	NCOA3
ENSG00000104880	ARHGEF18
ENSG00000104883	PEX11G
ENSG00000104885	DOT1L
ENSG00000197321	SVIL
ENSG00000124157	SEMG2
ENSG00000197323	TRIM33
ENSG00000124159	MATN4
ENSG00000104888	SLC17A7
ENSG00000197329	PELI1
ENSG00000169836	TACR3
ENSG00000283977	AC084337.2
ENSG00000140030	GPR65
ENSG00000019144	PHLDB1
ENSG00000076513	ANKRD13A
ENSG00000185055	EFCAB10
ENSG00000185056	C5orf47
ENSG00000107282	APBA1
ENSG00000185053	SGCZ
ENSG00000107281	NPDC1
ENSG00000218823	PAPOLB
Human_newGene_317923	Human_newGene_317923
ENSG00000152284	TCF7L1
Human_newGene_574563	Human_newGene_574563
Human_newGene_193302	Human_newGene_193302
ENSG00000106771	TMEM245
ENSG00000106772	PRUNE2
Human_newGene_449164	Human_newGene_449164
ENSG00000103056	SMPD3
ENSG00000151532	VTI1A
ENSG00000103051	COG4
ENSG00000076716	GPC4
ENSG00000179242	CDH4
ENSG00000152133	GPATCH11
ENSG00000152137	HSPB8
ENSG00000102908	NFAT5
ENSG00000267368	UPK3BL1
ENSG00000106483	SFRP4
ENSG00000102900	NUP93
ENSG00000102901	CENPT
ENSG00000102904	TSNAXIP1
ENSG00000106484	MEST
ENSG00000018236	CNTN1
ENSG00000178802	MPI
ENSG00000143079	CTTNBP2NL
ENSG00000178804	H1-8
ENSG00000266265	KLF14
ENSG00000251369	ZNF550
ENSG00000178809	TRIM73
ENSG00000092020	PPP2R3C
ENSG00000185942	NKAIN3
ENSG00000185940	KRTAP5-5
ENSG00000185947	ZNF267
ENSG00000185946	RNPC3
ENSG00000204628	RACK1
Human_newGene_353518	Human_newGene_353518
ENSG00000203784	LELP1
ENSG00000204624	DISP3
ENSG00000114450	GNB4
ENSG00000114455	HHLA2
ENSG00000204193	TXNDC8
ENSG00000204195	AWAT1
ENSG00000142303	ADAMTS10
ENSG00000233802	TRIM49D2
ENSG00000011083	SLC6A7
Human_newGene_149908	Human_newGene_149908
ENSG00000286112	AL441992.2
ENSG00000183479	TREX2
ENSG00000163519	TRAT1
ENSG00000183475	ASB7
ENSG00000183474	GTF2H2C
ENSG00000163516	ANKZF1
ENSG00000163517	HDAC11
ENSG00000163510	CWC22
ENSG00000283199	C13orf46
ENSG00000163513	TGFBR2
ENSG00000205572	SERF1B
ENSG00000205571	SMN2
ENSG00000187545	PRAMEF10
ENSG00000106070	GRB10
ENSG00000143199	ADCY10
ENSG00000156234	CXCL13
ENSG00000125945	ZNF436
ENSG00000125944	HNRNPR
ENSG00000090316	MAEA
ENSG00000106078	COBL
ENSG00000148655	LRMDA
ENSG00000008394	MGST1
ENSG00000130414	NDUFA10
ENSG00000285283	AL035078.4
ENSG00000130413	STK33
ENSG00000050628	PTGER3
ENSG00000164898	FMC1
ENSG00000164896	FASTK
ENSG00000164897	TMUB1
ENSG00000164893	SLC7A13
ENSG00000044446	PHKA2
ENSG00000155622	XAGE2
ENSG00000155621	C9orf85
ENSG00000182704	TSKU
ENSG00000182700	IGIP
ENSG00000155629	PIK3AP1
ENSG00000186638	KIF24
ENSG00000011332	DPF1
ENSG00000186635	ARAP1
ENSG00000288611	NPBWR1
ENSG00000170615	SLC26A5
ENSG00000170613	FAM71B
ENSG00000196159	FAT4
ENSG00000288616	ELOA3D
ENSG00000196154	S100A4
ENSG00000196155	PLEKHG4
ENSG00000196156	KRTAP4-3
ENSG00000196150	ZNF250
ENSG00000196151	WDSUB1
ENSG00000170619	COMMD5
Human_newGene_269282	Human_newGene_269282
ENSG00000128340	RAC2
ENSG00000128342	LIF
ENSG00000128346	C22orf23
ENSG00000120594	PLXDC2
ENSG00000104881	PPP1R13L
ENSG00000175398	OR10P1
ENSG00000175395	ZNF25
ENSG00000175390	EIF3F
ENSG00000198088	NUP62CL
ENSG00000198089	SFI1
ENSG00000110218	PANX1
ENSG00000134882	UBAC2
ENSG00000198087	CD2AP
ENSG00000198081	ZBTB14
ENSG00000134884	ARGLU1
ENSG00000198083	KRTAP9-9
ENSG00000235942	LCE6A
ENSG00000198336	MYL4
ENSG00000146109	ABT1
ENSG00000198331	HYLS1
ENSG00000276547	PCDHGB5
ENSG00000160796	NBEAL2
ENSG00000160791	CCR5
ENSG00000160799	CCDC12
ENSG00000167220	HDHD2
ENSG00000163012	ZSWIM2
ENSG00000104886	PLEKHJ1
ENSG00000249860	MTRNR2L5
ENSG00000176155	CCDC57
ENSG00000176153	GPX2
ENSG00000146166	LGSN
ENSG00000036473	OTC
ENSG00000132109	TRIM21
Human_newGene_411220	Human_newGene_411220
ENSG00000133275	CSNK1G2
Human_newGene_338491	Human_newGene_338491
ENSG00000188488	SERPINA5
ENSG00000275163	AC117457.1
ENSG00000148308	GTF3C5
ENSG00000095066	HOOK2
ENSG00000135823	STX6
ENSG00000135821	GLUL
ENSG00000135824	RGS8
ENSG00000135829	DHX9
ENSG00000135828	RNASEL
ENSG00000162761	LMX1A
ENSG00000153820	SPHKAP
ENSG00000083520	DIS3
Human_newGene_231247	Human_newGene_231247
ENSG00000249240	AC069368.1
ENSG00000249242	TMEM150C
ENSG00000166228	PCBD1
ENSG00000241476	SSX2
Human_newGene_491371	Human_newGene_491371
ENSG00000173253	DMRT2
ENSG00000173250	GPR151
ENSG00000121361	KCNJ8
ENSG00000173258	ZNF483
ENSG00000116161	CACYBP
ENSG00000271092	TLCD4-RWDD3
Human_newGene_256744	Human_newGene_256744
ENSG00000021776	AQR
ENSG00000272674	PCDHB16
Human_newGene_446292	Human_newGene_446292
ENSG00000271321	CTAGE6
ENSG00000130997	POLN
ENSG00000236737	GAGE12B
ENSG00000232434	AJM1
ENSG00000174705	SH3PXD2B
ENSG00000234776	C11orf94
Human_newGene_269830	Human_newGene_269830
Human_newGene_269833	Human_newGene_269833
ENSG00000117691	NENF
ENSG00000113532	ST8SIA4
ENSG00000117697	NSL1
ENSG00000145536	ADAMTS16
ENSG00000187546	AGMO
Human_newGene_6491	Human_newGene_6491
ENSG00000288208	AL451136.1
ENSG00000170935	NCBP2L
ENSG00000086544	ITPKC
ENSG00000076067	RBMS2
ENSG00000163900	TMEM41A
Human_newGene_132489	Human_newGene_132489
ENSG00000086548	CEACAM6
Human_newGene_269782	Human_newGene_269782
Human_newGene_269780	Human_newGene_269780
ENSG00000167283	ATP5MG
ENSG00000039600	SOX30
ENSG00000273259	AL049839.2
ENSG00000156427	FGF18
Human_newGene_131597	Human_newGene_131597
Human_newGene_131596	Human_newGene_131596
Human_newGene_131599	Human_newGene_131599
ENSG00000012779	ALOX5
ENSG00000143278	F13B
ENSG00000156395	SORCS3
ENSG00000156398	SFXN2
ENSG00000275954	TBC1D3F
Human_newGene_513157	Human_newGene_513157
ENSG00000064835	POU1F1
ENSG00000176834	VSIG10
ENSG00000181626	ANKRD62
ENSG00000181625	SLX1B
ENSG00000110375	UPK2
ENSG00000168748	CA7
ENSG00000269964	MEI4
ENSG00000134690	CDCA8
ENSG00000168743	NPNT
ENSG00000134698	AGO4
ENSG00000108861	DUSP3
ENSG00000215203	GRXCR1
ENSG00000143891	GALM
ENSG00000071246	VASH1
ENSG00000071242	RPS6KA2
ENSG00000071243	ING3
ENSG00000251655	PRB1
ENSG00000105926	MPP6
ENSG00000105929	ATP6V0A4
ENSG00000105928	GSDME
Human_newGene_66950	Human_newGene_66950
ENSG00000132669	RIN2
ENSG00000132664	POLR3F
ENSG00000132661	NXT1
ENSG00000119596	YLPM1
ENSG00000156282	CLDN17
ENSG00000119599	DCAF4
ENSG00000139679	LPAR6
ENSG00000148841	ITPRIP
ENSG00000148840	PPRC1
ENSG00000148843	PDCD11
ENSG00000148842	CNNM2
ENSG00000187701	OR2T27
ENSG00000148848	ADAM12
ENSG00000139675	HNRNPA1L2
ENSG00000135127	BICDL1
ENSG00000162627	SNX7
ENSG00000162621	LRRC53
ENSG00000162620	LRRIQ3
ENSG00000162623	TYW3
ENSG00000131668	BARX1
ENSG00000188706	ZDHHC9
ENSG00000188707	ZBED6CL
ENSG00000185634	SHC4
ENSG00000165076	PRSS37
ENSG00000165071	TMEM71
ENSG00000185630	PBX1
ENSG00000185633	NDUFA4L2
ENSG00000165072	MAMDC2
ENSG00000165078	CPA6
ENSG00000101353	MROH8
ENSG00000169903	TM4SF4
ENSG00000169902	TPST1
ENSG00000169905	TOR1AIP2
ENSG00000169906	S100G
ENSG00000169908	TM4SF1
ENSG00000089902	RCOR1
ENSG00000180287	PLD5
ENSG00000112619	PRPH2
ENSG00000152894	PTPRK
ENSG00000148942	SLC5A12
ENSG00000138780	GSTCD
ENSG00000138785	INTS12
ENSG00000014164	ZC3H3
ENSG00000258691	AL355102.2
ENSG00000139714	MORN3
ENSG00000154803	FLCN
ENSG00000196792	STRN3
ENSG00000196793	ZNF239
Human_newGene_268662	Human_newGene_268662
ENSG00000164304	CAGE1
ENSG00000184945	AQP12A
ENSG00000164306	PRIMPOL
ENSG00000164307	ERAP1
ENSG00000164300	SERINC5
ENSG00000164303	ENPP6
ENSG00000164308	ERAP2
ENSG00000184949	FAM227A
ENSG00000100401	RANGAP1
ENSG00000100403	ZC3H7B
ENSG00000104381	GDAP1
ENSG00000212899	KRTAP3-3
ENSG00000104388	RAB2A
Human_newGene_343156	Human_newGene_343156
ENSG00000125430	HS3ST3B1
ENSG00000125434	SLC25A35
ENSG00000203896	LIME1
ENSG00000182628	SKA2
ENSG00000182621	PLCB1
ENSG00000256349	AP002748.5
Human_newGene_361675	Human_newGene_361675
Human_newGene_361674	Human_newGene_361674
ENSG00000254852	NPIPA2
Human_newGene_4720	Human_newGene_4720
ENSG00000007402	CACNA2D2
ENSG00000254858	MPV17L2
ENSG00000104964	TLE5
ENSG00000104960	PTOV1
ENSG00000054523	KIF1B
ENSG00000239264	TXNDC5
ENSG00000106524	ANKMY2
ENSG00000155868	MED7
ENSG00000106526	ACTR3C
ENSG00000008988	RPS20
ENSG00000180919	OR56B4
ENSG00000180917	CMTR2
ENSG00000180914	OXTR
ENSG00000160551	TAOK1
ENSG00000280670	CCDC163
ENSG00000012983	MAP4K5
ENSG00000152076	CCDC74B
ENSG00000169174	PCSK9
ENSG00000213316	LTC4S
ENSG00000156983	BRPF1
ENSG00000095261	PSMD5
Human_newGene_111339	Human_newGene_111339
ENSG00000123297	TSFM
ENSG00000091947	TMEM101
ENSG00000047597	XK
Human_newGene_414329	Human_newGene_414329
ENSG00000128965	CHAC1
ENSG00000157168	NRG1
ENSG00000123124	WWP1
ENSG00000113140	SPARC
ENSG00000184113	CLDN5
ENSG00000184110	EIF3C
ENSG00000163239	TDRD10
ENSG00000168229	PTGDR
ENSG00000168228	ZCCHC4
ENSG00000163235	TGFA
ENSG00000166049	PASD1
ENSG00000162545	CAMK2N1
ENSG00000166046	TCP11L2
ENSG00000162542	TMCO4
ENSG00000162543	UBXN10
ENSG00000284609	OR8B3
ENSG00000204010	IFIT1B
ENSG00000204019	CT83
ENSG00000184434	LRRC19
ENSG00000254087	LYN
ENSG00000283654	LMLN2
ENSG00000158113	LRRC43
ENSG00000137776	SLTM
ENSG00000137770	CTDSPL2
ENSG00000130204	TOMM40
Human_newGene_415580	Human_newGene_415580
ENSG00000130202	NECTIN2
ENSG00000130203	APOE
ENSG00000011275	RNF216
ENSG00000157837	SPPL3
ENSG00000130208	APOC1
ENSG00000157833	GAREM2
ENSG00000163714	U2SURP
ENSG00000165533	TTC8
ENSG00000161091	MFSD12
Human_newGene_287903	Human_newGene_287903
ENSG00000171476	HOPX
Human_newGene_11675	Human_newGene_11675
Human_newGene_525511	Human_newGene_525511
Human_newGene_548910	Human_newGene_548910
ENSG00000121381	TAS2R9
ENSG00000121380	BCL2L14
Human_newGene_195470	Human_newGene_195470
ENSG00000178381	ZFAND2A
ENSG00000042429	MED17
ENSG00000178385	PLEKHM3
ENSG00000178386	ZNF223
ENSG00000171867	PRNP
ENSG00000171865	RNASEH1
ENSG00000171864	PRND
ENSG00000171863	RPS7
ENSG00000159792	PSKH1
ENSG00000171861	MRM3
ENSG00000171860	C3AR1
ENSG00000041880	PARP3
ENSG00000174982	OR4S2
ENSG00000174989	FBXW8
Human_newGene_446887	Human_newGene_446887
ENSG00000134453	RBM17
ENSG00000134452	FBH1
ENSG00000124802	EEF1E1
ENSG00000161328	LRRC56
Human_newGene_181470	Human_newGene_181470
Human_newGene_181478	Human_newGene_181478
ENSG00000160058	BSDC1
ENSG00000160055	TMEM234
ENSG00000243317	STMP1
ENSG00000215045	GRID2IP
ENSG00000160050	CCDC28B
ENSG00000160051	IQCC
ENSG00000215041	NEURL4
ENSG00000042286	AIFM2
ENSG00000285382	FO393400.1
ENSG00000175581	MRPL48
ENSG00000175582	RAB6A
ENSG00000183763	TRAIP
ENSG00000036530	CYP46A1
ENSG00000177984	LCN15
ENSG00000065989	PDE4A
ENSG00000177981	ASB8
ENSG00000177989	ODF3B
ENSG00000175634	RPS6KB2
Human_newGene_235857	Human_newGene_235857
Human_newGene_235856	Human_newGene_235856
ENSG00000147400	CETN2
ENSG00000147403	RPL10
ENSG00000131669	NINJ1
ENSG00000148331	ASB6
ENSG00000213265	TSGA13
ENSG00000221977	OR4E2
ENSG00000003137	CYP26B1
ENSG00000221970	OR2A1
ENSG00000248099	INSL3
ENSG00000248098	BCKDHA
ENSG00000221978	CCNL2
ENSG00000237763	AMY1A
ENSG00000177673	TEX44
ENSG00000177674	AGTRAP
ENSG00000177675	CD163L1
ENSG00000237765	FAM200B
ENSG00000177679	SRRM3
ENSG00000272196	H2AC19
ENSG00000172009	THOP1
ENSG00000172000	ZNF556
ENSG00000172005	MAL
ENSG00000172006	ZNF554
ENSG00000172007	RAB33B
ENSG00000188277	C15orf62
ENSG00000198805	PNP
ENSG00000248329	APELA
ENSG00000069869	NEDD4
ENSG00000155252	PI4K2A
ENSG00000259900	AC026464.1
ENSG00000115816	CEBPZ
ENSG00000071991	CDH19
ENSG00000071994	PDCD2
Human_newGene_187226	Human_newGene_187226
ENSG00000118997	DNAH7
ENSG00000157429	ZNF19
ENSG00000138018	SELENOI
Human_newGene_180793	Human_newGene_180793
ENSG00000188859	FAM78B
Human_newGene_375260	Human_newGene_375260
ENSG00000146469	VIP
ENSG00000136144	RCBTB1
ENSG00000136147	PHF11
ENSG00000136146	MED4
ENSG00000136141	LRCH1
ENSG00000136143	SUCLA2
ENSG00000196800	SPINK14
ENSG00000196805	SPRR2B
ENSG00000172915	NBEA
ENSG00000144191	CNGA3
ENSG00000144199	FAHD2B
ENSG00000236383	CCDC200
ENSG00000077279	DCX
ENSG00000085117	CD82
ENSG00000077274	CAPN6
ENSG00000174514	MFSD4A
ENSG00000110944	IL23A
ENSG00000174516	PELI3
ENSG00000203705	TATDN3
ENSG00000116731	PRDM2
ENSG00000112893	MAN2A1
ENSG00000088448	ANKRD10
Human_newGene_203701	Human_newGene_203701
ENSG00000149534	MS4A2
ENSG00000269026	AC003006.1
ENSG00000072310	SREBF1
ENSG00000072315	TRPC5
ENSG00000269028	MTRNR2L12
ENSG00000139053	PDE6H
ENSG00000139055	ERP27
ENSG00000151748	SAV1
ENSG00000285558	AC112504.2
ENSG00000151746	BICD1
ENSG00000140443	IGF1R
ENSG00000170876	TMEM43
ENSG00000170873	MTSS1
ENSG00000170871	KIAA0232
ENSG00000143867	OSR1
ENSG00000187164	SHTN1
ENSG00000013619	MAMLD1
ENSG00000117069	ST6GALNAC5
ENSG00000113761	ZNF346
ENSG00000113763	UNC5A
ENSG00000169379	ARL13B
ENSG00000140993	TIGD7
ENSG00000140992	PDPK1
ENSG00000140990	NDUFB10
ENSG00000169372	CRADD
ENSG00000140995	DEF8
ENSG00000169371	SNUPN
ENSG00000197416	FABP12
ENSG00000110492	MDK
ENSG00000110497	AMBRA1
ENSG00000111728	ST8SIA1
ENSG00000111729	CLEC4A
ENSG00000111726	CMAS
ENSG00000111727	HCFC2
ENSG00000111725	PRKAB1
ENSG00000103489	XYLT1
ENSG00000182103	FAM181B
ENSG00000103485	QPRT
ENSG00000142599	RERE
ENSG00000107902	LHPP
ENSG00000166747	AP1G1
ENSG00000156219	ART3
ENSG00000156218	ADAMTSL3
ENSG00000105887	MTPN
ENSG00000092964	DPYSL2
ENSG00000092969	TGFB2
Human_newGene_316334	Human_newGene_316334
ENSG00000105889	STEAP1B
ENSG00000150907	FOXO1
ENSG00000101057	MYBL2
ENSG00000118564	FBXL5
Human_newGene_148844	Human_newGene_148844
ENSG00000110237	ARHGEF17
ENSG00000184351	KRTAP19-1
ENSG00000184357	H1-5
ENSG00000138867	GUCD1
ENSG00000163032	VSNL1
Human_newGene_123494	Human_newGene_123494
ENSG00000134152	KATNBL1
ENSG00000134153	EMC7
ENSG00000105771	SMG9
ENSG00000131508	UBE2D2
ENSG00000014824	SLC30A9
ENSG00000162782	TDRD5
ENSG00000162783	IER5
ENSG00000131507	NDFIP1
ENSG00000225997	OR4A8
ENSG00000166206	GABRB3
ENSG00000131503	ANKHD1
ENSG00000152463	OLAH
ENSG00000152464	RPP38
ENSG00000152465	NMT2
ENSG00000152467	ZSCAN1
ENSG00000260691	ANKRD20A1
ENSG00000181458	TMEM45A
ENSG00000181450	ZNF678
ENSG00000021852	C8B
ENSG00000163785	RYK
ENSG00000163781	TOPBP1
ENSG00000163788	SNRK
ENSG00000182195	LDOC1
ENSG00000182197	EXT1
ENSG00000182196	ARL6IP4
ENSG00000188130	MAPK12
ENSG00000188133	TMEM215
ENSG00000182199	SHMT2
ENSG00000135119	RNFT2
ENSG00000186867	QRFPR
ENSG00000186866	POFUT2
ENSG00000114805	PLCH1
ENSG00000186862	PDZD7
ENSG00000186868	MAPT
ENSG00000015153	YAF2
Human_newGene_398153	Human_newGene_398153
ENSG00000139737	SLAIN1
ENSG00000214960	CRPPA
ENSG00000139734	DIAPH3
ENSG00000214967	NPIPA7
ENSG00000005302	MSL3
ENSG00000074201	CLNS1A
ENSG00000101255	TRIB3
ENSG00000101251	SEL1L2
ENSG00000119383	PTPA
ENSG00000153339	TRAPPC8
ENSG00000187118	CMC1
ENSG00000180329	CCDC43
ENSG00000187116	LILRA5
ENSG00000196345	ZKSCAN7
ENSG00000196344	ADH7
ENSG00000196341	OR8D1
ENSG00000276240	OR4E1
ENSG00000213533	STIMATE
ENSG00000112406	HECA
ENSG00000258713	C20orf141
ENSG00000150627	WDR17
ENSG00000283267	FAM237B
ENSG00000006652	IFRD1
ENSG00000006659	LGALS14
ENSG00000183742	MACC1
ENSG00000090470	PDCD7
ENSG00000183747	ACSM2A
ENSG00000283268	TEX54
ENSG00000155275	TRMT44
ENSG00000159556	ISL2
ENSG00000107593	PKD2L1
ENSG00000164172	MOCS2
ENSG00000164171	ITGA2
ENSG00000198610	AKR1C4
ENSG00000164175	SLC45A2
ENSG00000198612	COPS8
ENSG00000168843	FSTL5
ENSG00000100612	DHRS7
ENSG00000197437	OR13G1
ENSG00000197430	OPALIN
Human_newGene_77	Human_newGene_77
ENSG00000120149	MSX2
ENSG00000161526	SAP30BP
ENSG00000230031	POTEB2
ENSG00000160691	SHC1
ENSG00000160695	VPS11
ENSG00000254959	INMT-MINDY4
ENSG00000184863	RBM33
ENSG00000124391	IL17C
ENSG00000243660	ZNF487
Human_newGene_110396	Human_newGene_110396
ENSG00000204580	DDR1
ENSG00000204583	LRCOL1
ENSG00000178718	RPP25
ENSG00000178719	GRINA
ENSG00000007216	SLC13A2
ENSG00000151229	SLC2A13
ENSG00000151224	MAT1A
ENSG00000177479	ARIH2
ENSG00000177476	OR2G3
ENSG00000129951	PLPPR3
ENSG00000124535	WRNIP1
ENSG00000124532	MRS2
Human_newGene_525119	Human_newGene_525119
ENSG00000205981	DNAJC19
ENSG00000129480	DTD2
ENSG00000129484	PARP2
ENSG00000084207	GSTP1
ENSG00000285854	AC010197.2
ENSG00000205670	SMIM11A
ENSG00000179044	EXOC3L1
ENSG00000179046	TRIML2
ENSG00000205678	TECRL
ENSG00000028277	POU2F2
ENSG00000198569	SLC34A3
ENSG00000162994	CLHC1
ENSG00000162992	NEUROD1
ENSG00000162999	DUSP19
Human_newGene_181571	Human_newGene_181571
ENSG00000136305	CIDEB
ENSG00000158092	NCK1
ENSG00000005844	ITGAL
ENSG00000157315	TMED6
ENSG00000151468	CCDC3
ENSG00000122176	FMOD
ENSG00000232040	ZBED9
ENSG00000121486	TRMT1L
ENSG00000126709	IFI6
ENSG00000144868	TMEM108
ENSG00000126705	AHDC1
ENSG00000145012	LPP
ENSG00000129932	DOHH
ENSG00000204209	DAXX
ENSG00000158022	TRIM63
ENSG00000081320	STK17B
ENSG00000158023	CFAP251
ENSG00000173889	PHC3
ENSG00000174358	SLC6A19
ENSG00000158321	AUTS2
ENSG00000033800	PIAS1
ENSG00000017797	RALBP1
ENSG00000159055	MIS18A
ENSG00000171766	GATM
ENSG00000104522	TSTA3
ENSG00000122824	NUDT10
ENSG00000145908	ZNF300
ENSG00000145901	TNIP1
ENSG00000145907	G3BP1
ENSG00000129103	SUMF2
ENSG00000284484	AC025287.4
ENSG00000144130	NT5DC4
ENSG00000087245	MMP2
ENSG00000284732	AP002512.3
ENSG00000284733	OR4F29
ENSG00000284730	TMDD1
Human_newGene_561478	Human_newGene_561478
Human_newGene_426846	Human_newGene_426846
ENSG00000111291	GPRC5D
ENSG00000082146	STRADB
ENSG00000174827	PDZK1
ENSG00000083896	YTHDC1
ENSG00000128274	A4GALT
[truncated: 20,299 more rows]
