# Supplementary material for: Plasma-derived exosomal mRNA profiles associated with type 1 diabetes mellitus
Source: Front Immunol. 2022 Sep 13;13:995610. doi: 10.3389/fimmu.2022.995610 (PMC9513134; doi:10.3389/fimmu.2022.995610)
Supplement: Supplementary file 2 [file Table_2.xlsx]

## Sheet: Function_Annotation.stat
#Anno_Database	Annotated_Number	300<=length<1000	length>=1000
COG_Annotation	113	80	18
KEGG_Annotation	251	153	43
KOG_Annotation	347	226	46
Pfam_Annotation	308	197	62
Swissprot_Annotation	799	481	122
eggNOG_Annotation	993	596	170
nr_Annotation	1256	780	202
All_Annotated	1351	834	222
