# Supplementary material for: Plasma-derived exosomal mRNA profiles associated with type 1 diabetes mellitus
Source: Front Immunol. 2022 Sep 13;13:995610. doi: 10.3389/fimmu.2022.995610 (PMC9513134; doi:10.3389/fimmu.2022.995610)
Supplement: Supplementary file 3 [file Table_3.xlsx]

## Sheet: G1_vs_G2_Biological_Process_enr
ID	Description	GeneRatio	BgRatio	enrich_factor	pvalue	qvalue	geneID	Symbol
GO:0043923	positive regulation by host of viral transcription	0.0404	0.0022	18.23	6.69378e-05	0.0463108	ENSG00000119138;ENSG00000130522;ENSG00000171223;ENSG00000172059	KLF9;JUND;JUNB;KLF11
GO:0009154	purine ribonucleotide catabolic process	0.0202	0.0002	91.14	0.000177503	0.0463108	ENSG00000137133;ENSG00000270800	HINT2;RPS10-NUDT3
GO:0035026	leading edge cell differentiation	0.0202	0.0003	72.91	0.000294778	0.0463108	ENSG00000130522;ENSG00000171223	JUND;JUNB
GO:1902070	positive regulation of sphingolipid mediated signaling pathway	0.0202	0.0003	72.91	0.000294778	0.0463108	ENSG00000119138;ENSG00000172059	KLF9;KLF11
GO:0031103	axon regeneration	0.0303	0.0014	21.03	0.000379984	0.0463108	ENSG00000116984;ENSG00000130522;ENSG00000171223	MTR;JUND;JUNB
GO:0100057	regulation of phenotypic switching by transcription from RNA polymerase II promoter	0.0202	0.0003	60.76	0.000440585	0.0463108	ENSG00000119138;ENSG00000172059	KLF9;KLF11
GO:1904828	positive regulation of hydrogen sulfide biosynthetic process	0.0202	0.0003	60.76	0.000440585	0.0463108	ENSG00000119138;ENSG00000172059	KLF9;KLF11
GO:0051365	cellular response to potassium ion starvation	0.0202	0.0004	52.08	0.000614611	0.0463108	ENSG00000130522;ENSG00000171223	JUND;JUNB
GO:1990441	negative regulation of transcription from RNA polymerase II promoter in response to endoplasmic reticulum stress	0.0202	0.0004	52.08	0.000614611	0.0463108	ENSG00000130522;ENSG00000171223	JUND;JUNB
GO:0090398	cellular senescence	0.0404	0.0039	10.27	0.000624933	0.0463108	ENSG00000163932;ENSG00000184270;ENSG00000188486;ENSG00000198836	PRKCD;H2AC21;H2AX;OPA1
GO:0045657	positive regulation of monocyte differentiation	0.0202	0.0004	45.57	0.000816551	0.0550097	ENSG00000130522;ENSG00000171223	JUND;JUNB
GO:0042026	protein refolding	0.0303	0.0019	15.62	0.000922928	0.0553724	ENSG00000096060;ENSG00000166710;ENSG00000204389	FKBP5;B2M;HSPA1A
GO:0006405	RNA export from nucleus	0.0202	0.0005	40.51	0.0010461	0.0553724	ENSG00000135930;ENSG00000224578	EIF4E2;HNRNPA1P48
GO:0033687	osteoblast proliferation	0.0202	0.0005	40.51	0.0010461	0.0553724	ENSG00000130522;ENSG00000171223	JUND;JUNB
GO:0033077	T cell differentiation in thymus	0.0303	0.0022	14.02	0.00126842	0.0587479	ENSG00000143622;ENSG00000166710;ENSG00000168040	RIT1;B2M;FADD
GO:0046697	decidualization	0.0303	0.0022	14.02	0.00126842	0.0587479	ENSG00000095303;ENSG00000130522;ENSG00000171223	PTGS1;JUND;JUNB
GO:0051412	response to corticosterone	0.0303	0.0023	13.02	0.00157449	0.0653281	ENSG00000095303;ENSG00000130522;ENSG00000171223	PTGS1;JUND;JUNB
GO:0006769	nicotinamide metabolic process	0.0202	0.0006	33.14	0.0015868	0.0653281	ENSG00000095303;ENSG00000105835	PTGS1;NAMPT
GO:0007184	SMAD protein import into nucleus	0.0202	0.0007	30.38	0.00189737	0.0740025	ENSG00000130522;ENSG00000171223	JUND;JUNB
GO:0008285	negative regulation of cell proliferation	0.1111	0.0407	2.73	0.00230199	0.0852946	ENSG00000055130;ENSG00000095303;ENSG00000123933;ENSG00000130522;ENSG00000133321;ENSG00000143622;ENSG00000163736;ENSG00000171223;ENSG00000172059;ENSG00000184270;ENSG00000188486	CUL1;PTGS1;MXD4;JUND;PLAAT4;RIT1;PPBP;JUNB;KLF11;H2AC21;H2AX
GO:0042481	regulation of odontogenesis	0.0202	0.0008	26.04	0.00259743	0.0916586	ENSG00000119138;ENSG00000172059	KLF9;KLF11
GO:0001916	positive regulation of T cell mediated cytotoxicity	0.0202	0.0009	22.78	0.0034008	0.109643	ENSG00000166710;ENSG00000168040	B2M;FADD
GO:0001774	microglial cell activation	0.0202	0.0009	21.44	0.0038405	0.109643	ENSG00000130522;ENSG00000171223	JUND;JUNB
GO:0001819	positive regulation of cytokine production	0.0303	0.0033	9.27	0.00416869	0.109643	ENSG00000111961;ENSG00000138942;ENSG00000144747	SASH1;RNF185;TMF1
GO:0060136	embryonic process involved in female pregnancy	0.0202	0.001	20.25	0.00430517	0.109643	ENSG00000130522;ENSG00000171223	JUND;JUNB
GO:0001836	release of cytochrome c from mitochondria	0.0202	0.0011	18.23	0.0053083	0.109643	ENSG00000130522;ENSG00000171223	JUND;JUNB
GO:0051926	negative regulation of calcium ion transport	0.0202	0.0011	18.23	0.0053083	0.109643	ENSG00000095303;ENSG00000132376	PTGS1;INPP5K
GO:0006145	purine nucleobase catabolic process	0.0101	0.0001	182.27	0.00548628	0.109643	ENSG00000188641	DPYD
GO:0006214	thymidine catabolic process	0.0101	0.0001	182.27	0.00548628	0.109643	ENSG00000188641	DPYD
GO:0006557	S-adenosylmethioninamine biosynthetic process	0.0101	0.0001	182.27	0.00548628	0.109643	ENSG00000123505	AMD1
GO:0006608	snRNP protein import into nucleus	0.0101	0.0001	182.27	0.00548628	0.109643	ENSG00000055044	NOP58
GO:0038168	epidermal growth factor receptor signaling pathway via I-kappaB kinase/NF-kappaB cascade	0.0101	0.0001	182.27	0.00548628	0.109643	ENSG00000101265	RASSF2
GO:0042558	pteridine-containing compound metabolic process	0.0101	0.0001	182.27	0.00548628	0.109643	ENSG00000116984	MTR
GO:0070861	regulation of protein exit from endoplasmic reticulum	0.0101	0.0001	182.27	0.00548628	0.109643	ENSG00000135968	GCC2
GO:2000454	positive regulation of CD8-positive, alpha-beta cytotoxic T cell extravasation	0.0101	0.0001	182.27	0.00548628	0.109643	ENSG00000168040	FADD
GO:2001153	positive regulation of renal water transport	0.0101	0.0001	182.27	0.00548628	0.109643	ENSG00000132376	INPP5K
GO:0030098	lymphocyte differentiation	0.0202	0.0012	17.36	0.0058462	0.109643	ENSG00000119138;ENSG00000172059	KLF9;KLF11
GO:0046488	phosphatidylinositol metabolic process	0.0202	0.0012	17.36	0.0058462	0.109643	ENSG00000100351;ENSG00000110697	GRAP2;PITPNM1
GO:0001501	skeletal system development	0.0505	0.0116	4.36	0.00589608	0.109643	ENSG00000101265;ENSG00000119138;ENSG00000162607;ENSG00000172059;ENSG00000255112	RASSF2;KLF9;USP1;KLF11;CHMP1B
GO:0006303	double-strand break repair via nonhomologous end joining	0.0404	0.0073	5.52	0.00602816	0.109643	ENSG00000147548;ENSG00000184270;ENSG00000188486;ENSG00000244687	NSD3;H2AC21;H2AX;UBE2V1
GO:0007076	mitotic chromosome condensation	0.0202	0.0013	15.85	0.00699328	0.109643	ENSG00000010292;ENSG00000255112	NCAPD2;CHMP1B
GO:0046689	response to mercury ion	0.0202	0.0013	15.85	0.00699328	0.109643	ENSG00000171314;ENSG00000197971	PGAM1;MBP
GO:2000144	positive regulation of DNA-templated transcription, initiation	0.0202	0.0013	15.19	0.00760193	0.109643	ENSG00000130522;ENSG00000171223	JUND;JUNB
GO:0045739	positive regulation of DNA repair	0.0303	0.0041	7.39	0.00783546	0.109643	ENSG00000184270;ENSG00000188486;ENSG00000244687	H2AC21;H2AX;UBE2V1
GO:0032570	response to progesterone	0.0303	0.0042	7.29	0.0081299	0.109643	ENSG00000130522;ENSG00000171223;ENSG00000197971	JUND;JUNB;MBP
GO:0031953	negative regulation of protein autophosphorylation	0.0202	0.0014	14.58	0.00823362	0.109643	ENSG00000130522;ENSG00000171223	JUND;JUNB
GO:0097202	activation of cysteine-type endopeptidase activity	0.0202	0.0014	14.58	0.00823362	0.109643	ENSG00000163564;ENSG00000168040	PYHIN1;FADD
GO:1901888	regulation of cell junction assembly	0.0202	0.0014	14.58	0.00823362	0.109643	ENSG00000107263;ENSG00000143622	RAPGEF1;RIT1
GO:0010634	positive regulation of epithelial cell migration	0.0303	0.0042	7.19	0.0084308	0.109643	ENSG00000130522;ENSG00000163932;ENSG00000171223	JUND;PRKCD;JUNB
GO:0048661	positive regulation of smooth muscle cell proliferation	0.0505	0.0127	3.96	0.00873967	0.109643	ENSG00000010292;ENSG00000095303;ENSG00000105835;ENSG00000130522;ENSG00000171223	NCAPD2;PTGS1;NAMPT;JUND;JUNB
GO:0045651	positive regulation of macrophage differentiation	0.0202	0.0015	13.5	0.00956508	0.109643	ENSG00000163736;ENSG00000168040	PPBP;FADD
GO:0002038	positive regulation of L-glutamate transport	0.0101	0.0001	91.14	0.0109428	0.109643	ENSG00000170540	ARL6IP1
GO:0002625	regulation of T cell antigen processing and presentation	0.0101	0.0001	91.14	0.0109428	0.109643	ENSG00000015285	WAS
GO:0006463	steroid hormone receptor complex assembly	0.0101	0.0001	91.14	0.0109428	0.109643	ENSG00000096060	FKBP5
GO:0006481	C-terminal protein methylation	0.0101	0.0001	91.14	0.0109428	0.109643	ENSG00000205629	LCMT1
GO:0006597	spermine biosynthetic process	0.0101	0.0001	91.14	0.0109428	0.109643	ENSG00000123505	AMD1
GO:0007007	inner mitochondrial membrane organization	0.0101	0.0001	91.14	0.0109428	0.109643	ENSG00000198836	OPA1
GO:0009181	purine ribonucleoside diphosphate catabolic process	0.0101	0.0001	91.14	0.0109428	0.109643	ENSG00000270800	RPS10-NUDT3
GO:0019483	beta-alanine biosynthetic process	0.0101	0.0001	91.14	0.0109428	0.109643	ENSG00000188641	DPYD
GO:0032613	interleukin-10 production	0.0101	0.0001	91.14	0.0109428	0.109643	ENSG00000163932	PRKCD
GO:0035039	male pronucleus assembly	0.0101	0.0001	91.14	0.0109428	0.109643	ENSG00000132471	WBP2
GO:0035305	negative regulation of dephosphorylation	0.0101	0.0001	91.14	0.0109428	0.109643	ENSG00000132376	INPP5K
GO:0045014	negative regulation of transcription by glucose	0.0101	0.0001	91.14	0.0109428	0.109643	ENSG00000255112	CHMP1B
GO:0097049	motor neuron apoptotic process	0.0101	0.0001	91.14	0.0109428	0.109643	ENSG00000168040	FADD
GO:1903991	positive regulation of ferrous iron import across plasma membrane	0.0101	0.0001	91.14	0.0109428	0.109643	ENSG00000166710	B2M
GO:1904062	regulation of cation transmembrane transport	0.0101	0.0001	91.14	0.0109428	0.109643	ENSG00000163932	PRKCD
GO:1904434	positive regulation of ferrous iron binding	0.0101	0.0001	91.14	0.0109428	0.109643	ENSG00000166710	B2M
GO:1904437	positive regulation of transferrin receptor binding	0.0101	0.0001	91.14	0.0109428	0.109643	ENSG00000166710	B2M
GO:1990809	endoplasmic reticulum tubular network membrane organization	0.0101	0.0001	91.14	0.0109428	0.109643	ENSG00000170540	ARL6IP1
GO:2000845	positive regulation of testosterone secretion	0.0101	0.0001	91.14	0.0109428	0.109643	ENSG00000144747	TMF1
GO:0001829	trophectodermal cell differentiation	0.0202	0.0016	12.57	0.0109855	0.109643	ENSG00000130522;ENSG00000171223	JUND;JUNB
GO:0006921	cellular component disassembly involved in execution phase of apoptosis	0.0202	0.0017	12.15	0.0117285	0.109643	ENSG00000102572;ENSG00000163932	STK24;PRKCD
GO:0070542	response to fatty acid	0.0202	0.0017	12.15	0.0117285	0.109643	ENSG00000095303;ENSG00000197971	PTGS1;MBP
GO:0007267	cell-cell signaling	0.0606	0.0192	3.16	0.0120062	0.109643	ENSG00000100351;ENSG00000105835;ENSG00000119138;ENSG00000134817;ENSG00000163736;ENSG00000270800	GRAP2;NAMPT;KLF9;APLNR;PPBP;RPS10-NUDT3
GO:0042742	defense response to bacterium	0.0404	0.009	4.5	0.0121843	0.109643	ENSG00000144747;ENSG00000163736;ENSG00000163932;ENSG00000197971	TMF1;PPBP;PRKCD;MBP
GO:0038180	nerve growth factor signaling pathway	0.0202	0.0017	11.76	0.012493	0.109643	ENSG00000107263;ENSG00000143622	RAPGEF1;RIT1
GO:1902895	positive regulation of pri-miRNA transcription from RNA polymerase II promoter	0.0202	0.0017	11.76	0.012493	0.109643	ENSG00000130522;ENSG00000171223	JUND;JUNB
GO:0009416	response to light stimulus	0.0202	0.0018	11.39	0.0132786	0.109643	ENSG00000130522;ENSG00000171223	JUND;JUNB
GO:0032486	Rap protein signal transduction	0.0202	0.0018	11.39	0.0132786	0.109643	ENSG00000107263;ENSG00000143622	RAPGEF1;RIT1
GO:0051683	establishment of Golgi localization	0.0202	0.0018	11.39	0.0132786	0.109643	ENSG00000102572;ENSG00000107863	STK24;ARHGAP21
GO:0060716	labyrinthine layer blood vessel development	0.0202	0.0018	11.39	0.0132786	0.109643	ENSG00000130522;ENSG00000171223	JUND;JUNB
GO:0038095	Fc-epsilon receptor signaling pathway	0.0808	0.032	2.53	0.0140104	0.109643	ENSG00000010292;ENSG00000055130;ENSG00000100351;ENSG00000130522;ENSG00000143622;ENSG00000163932;ENSG00000171223;ENSG00000244687	NCAPD2;CUL1;GRAP2;JUND;RIT1;PRKCD;JUNB;UBE2V1
GO:0051899	membrane depolarization	0.0202	0.0018	11.05	0.0140853	0.109643	ENSG00000130522;ENSG00000171223	JUND;JUNB
GO:0060333	interferon-gamma-mediated signaling pathway	0.0303	0.0052	5.88	0.0145584	0.109643	ENSG00000163932;ENSG00000166710;ENSG00000231389	PRKCD;B2M;HLA-DPA1
GO:0061029	eyelid development in camera-type eye	0.0202	0.0019	10.72	0.0149127	0.109643	ENSG00000130522;ENSG00000171223	JUND;JUNB
GO:0030316	osteoclast differentiation	0.0202	0.0019	10.42	0.0157605	0.109643	ENSG00000130522;ENSG00000171223	JUND;JUNB
GO:0035994	response to muscle stretch	0.0202	0.0019	10.42	0.0157605	0.109643	ENSG00000130522;ENSG00000171223	JUND;JUNB
GO:0071320	cellular response to cAMP	0.0303	0.0053	5.7	0.0158426	0.109643	ENSG00000107263;ENSG00000132376;ENSG00000143622	RAPGEF1;INPP5K;RIT1
GO:0016925	protein sumoylation	0.0404	0.0098	4.14	0.0160709	0.109643	ENSG00000055044;ENSG00000119138;ENSG00000172059;ENSG00000196313	NOP58;KLF9;KLF11;POM121
GO:0000414	regulation of histone H3-K36 methylation	0.0101	0.0002	60.76	0.0163696	0.109643	ENSG00000147548	NSD3
GO:0006212	uracil catabolic process	0.0101	0.0002	60.76	0.0163696	0.109643	ENSG00000188641	DPYD
GO:0006282	regulation of DNA repair	0.0101	0.0002	60.76	0.0163696	0.109643	ENSG00000162607	USP1
GO:0032615	interleukin-12 production	0.0101	0.0002	60.76	0.0163696	0.109643	ENSG00000163932	PRKCD
GO:0035633	maintenance of permeability of blood-brain barrier	0.0101	0.0002	60.76	0.0163696	0.109643	ENSG00000095303	PTGS1
GO:0042275	error-free postreplication DNA repair	0.0101	0.0002	60.76	0.0163696	0.109643	ENSG00000244687	UBE2V1
GO:0061162	establishment of monopolar cell polarity	0.0101	0.0002	60.76	0.0163696	0.109643	ENSG00000166963	MAP1A
GO:0070124	mitochondrial translational initiation	0.0101	0.0002	60.76	0.0163696	0.109643	ENSG00000158417	EIF5B
GO:0071678	olfactory bulb axon guidance	0.0101	0.0002	60.76	0.0163696	0.109643	ENSG00000143622	RIT1
GO:0071955	recycling endosome to Golgi transport	0.0101	0.0002	60.76	0.0163696	0.109643	ENSG00000135968	GCC2
GO:0090075	relaxation of muscle	0.0101	0.0002	60.76	0.0163696	0.109643	ENSG00000150681	RGS18
GO:0090362	positive regulation of platelet-derived growth factor production	0.0101	0.0002	60.76	0.0163696	0.109643	ENSG00000095303	PTGS1
GO:0098662	inorganic cation transmembrane transport	0.0101	0.0002	60.76	0.0163696	0.109643	ENSG00000163932	PRKCD
GO:1900044	regulation of protein K63-linked ubiquitination	0.0101	0.0002	60.76	0.0163696	0.109643	ENSG00000111961	SASH1
GO:1900163	positive regulation of phospholipid scramblase activity	0.0101	0.0002	60.76	0.0163696	0.109643	ENSG00000163932	PRKCD
GO:1902498	regulation of protein autoubiquitination	0.0101	0.0002	60.76	0.0163696	0.109643	ENSG00000111961	SASH1
GO:1903205	regulation of hydrogen peroxide-induced cell death	0.0101	0.0002	60.76	0.0163696	0.109643	ENSG00000102572	STK24
GO:2000318	positive regulation of T-helper 17 type immune response	0.0101	0.0002	60.76	0.0163696	0.109643	ENSG00000163932	PRKCD
GO:2000570	positive regulation of T-helper 2 cell activation	0.0101	0.0002	60.76	0.0163696	0.109643	ENSG00000163932	PRKCD
GO:2000753	positive regulation of glucosylceramide catabolic process	0.0101	0.0002	60.76	0.0163696	0.109643	ENSG00000163932	PRKCD
GO:2000755	positive regulation of sphingomyelin catabolic process	0.0101	0.0002	60.76	0.0163696	0.109643	ENSG00000163932	PRKCD
GO:0015031	protein transport	0.0606	0.0206	2.95	0.0164231	0.109643	ENSG00000110697;ENSG00000126777;ENSG00000176783;ENSG00000183426;ENSG00000196313;ENSG00000255112	PITPNM1;KTN1;RUFY1;NPIPA1;POM121;CHMP1B
GO:0007612	learning	0.0303	0.0054	5.58	0.0167331	0.110716	ENSG00000095303;ENSG00000130522;ENSG00000171223	PTGS1;JUND;JUNB
GO:0044702	reproductive process	0.0303	0.0056	5.41	0.0181207	0.118835	ENSG00000119138;ENSG00000172059;ENSG00000197157	KLF9;KLF11;SND1
GO:0061028	establishment of endothelial barrier	0.0202	0.0021	9.59	0.0184246	0.119768	ENSG00000107263;ENSG00000143622	RAPGEF1;RIT1
GO:0002076	osteoblast development	0.0202	0.0022	9.35	0.0193519	0.121282	ENSG00000130522;ENSG00000171223	JUND;JUNB
GO:1902236	negative regulation of endoplasmic reticulum stress-induced intrinsic apoptotic signaling pathway	0.0202	0.0023	8.89	0.0212643	0.121282	ENSG00000198836;ENSG00000204389	OPA1;HSPA1A
GO:0000154	rRNA modification	0.0101	0.0002	45.57	0.021767	0.121282	ENSG00000055044	NOP58
GO:0006210	thymine catabolic process	0.0101	0.0002	45.57	0.021767	0.121282	ENSG00000188641	DPYD
GO:0007343	egg activation	0.0101	0.0002	45.57	0.021767	0.121282	ENSG00000132471	WBP2
GO:0010636	positive regulation of mitochondrial fusion	0.0101	0.0002	45.57	0.021767	0.121282	ENSG00000198836	OPA1
GO:0014042	positive regulation of neuron maturation	0.0101	0.0002	45.57	0.021767	0.121282	ENSG00000198836	OPA1
GO:0031503	protein complex localization	0.0101	0.0002	45.57	0.021767	0.121282	ENSG00000096060	FKBP5
GO:0036481	intrinsic apoptotic signaling pathway in response to hydrogen peroxide	0.0101	0.0002	45.57	0.021767	0.121282	ENSG00000102572	STK24
GO:0046661	male sex differentiation	0.0101	0.0002	45.57	0.021767	0.121282	ENSG00000096060	FKBP5
GO:0071387	cellular response to cortisol stimulus	0.0101	0.0002	45.57	0.021767	0.121282	ENSG00000119138	KLF9
GO:0090271	positive regulation of fibroblast growth factor production	0.0101	0.0002	45.57	0.021767	0.121282	ENSG00000095303	PTGS1
GO:1900108	negative regulation of nodal signaling pathway	0.0101	0.0002	45.57	0.021767	0.121282	ENSG00000172059	KLF11
GO:1902905	positive regulation of supramolecular fiber organization	0.0101	0.0002	45.57	0.021767	0.121282	ENSG00000163932	PRKCD
GO:1903526	negative regulation of membrane tubulation	0.0101	0.0002	45.57	0.021767	0.121282	ENSG00000015285	WAS
GO:1904385	cellular response to angiotensin	0.0101	0.0002	45.57	0.021767	0.121282	ENSG00000163932	PRKCD
GO:2000402	negative regulation of lymphocyte migration	0.0101	0.0002	45.57	0.021767	0.121282	ENSG00000015285	WAS
GO:2000466	negative regulation of glycogen (starch) synthase activity	0.0101	0.0002	45.57	0.021767	0.121282	ENSG00000132376	INPP5K
GO:2001165	positive regulation of phosphorylation of RNA polymerase II C-terminal domain serine 2 residues	0.0101	0.0002	45.57	0.021767	0.121282	ENSG00000129315	CCNT1
GO:0006342	chromatin silencing	0.0202	0.0023	8.68	0.0222487	0.123041	ENSG00000184270;ENSG00000188486	H2AC21;H2AX
GO:0016032	viral process	0.0606	0.0221	2.74	0.0225817	0.123893	ENSG00000055130;ENSG00000168040;ENSG00000184270;ENSG00000185883;ENSG00000188486;ENSG00000197157	CUL1;FADD;H2AC21;ATP6V0C;H2AX;SND1
GO:0032753	positive regulation of interleukin-4 production	0.0202	0.0024	8.48	0.0232518	0.123893	ENSG00000163932;ENSG00000197971	PRKCD;MBP
GO:0033137	negative regulation of peptidyl-serine phosphorylation	0.0202	0.0024	8.48	0.0232518	0.123893	ENSG00000101265;ENSG00000132376	RASSF2;INPP5K
GO:0048568	embryonic organ development	0.0202	0.0024	8.48	0.0232518	0.123893	ENSG00000119138;ENSG00000172059	KLF9;KLF11
GO:0042795	snRNA transcription from RNA polymerase II promoter	0.0303	0.0062	4.88	0.023742	0.123893	ENSG00000119138;ENSG00000129315;ENSG00000172059	KLF9;CCNT1;KLF11
GO:0007568	aging	0.0505	0.0165	3.07	0.023849	0.123893	ENSG00000095303;ENSG00000100351;ENSG00000130522;ENSG00000171223;ENSG00000197971	PTGS1;GRAP2;JUND;JUNB;MBP
GO:0007265	Ras protein signal transduction	0.0303	0.0063	4.8	0.0248544	0.123893	ENSG00000100351;ENSG00000130522;ENSG00000171223	GRAP2;JUND;JUNB
GO:0006396	RNA processing	0.0202	0.0025	8.1	0.0253128	0.123893	ENSG00000124788;ENSG00000174720	ATXN1;LARP7
GO:0006334	nucleosome assembly	0.0303	0.0064	4.71	0.0259945	0.123893	ENSG00000184270;ENSG00000184357;ENSG00000188486	H2AC21;H1-5;H2AX
GO:0030033	microvillus assembly	0.0202	0.0025	7.92	0.0263702	0.123893	ENSG00000102572;ENSG00000143622	STK24;RIT1
GO:0030282	bone mineralization	0.0202	0.0025	7.92	0.0263702	0.123893	ENSG00000095303;ENSG00000119138	PTGS1;KLF9
GO:0009086	methionine biosynthetic process	0.0101	0.0003	36.45	0.027135	0.123893	ENSG00000116984	MTR
GO:0019085	early viral transcription	0.0101	0.0003	36.45	0.027135	0.123893	ENSG00000129315	CCNT1
GO:0019885	antigen processing and presentation of endogenous peptide antigen via MHC class I	0.0101	0.0003	36.45	0.027135	0.123893	ENSG00000166710	B2M
GO:0032227	negative regulation of synaptic transmission, dopaminergic	0.0101	0.0003	36.45	0.027135	0.123893	ENSG00000095303	PTGS1
GO:0038101	sequestering of nodal from receptor via nodal binding	0.0101	0.0003	36.45	0.027135	0.123893	ENSG00000119138	KLF9
GO:0043368	positive T cell selection	0.0101	0.0003	36.45	0.027135	0.123893	ENSG00000143622	RIT1
GO:0051640	organelle localization	0.0101	0.0003	36.45	0.027135	0.123893	ENSG00000015285	WAS
GO:0070236	negative regulation of activation-induced cell death of T cells	0.0101	0.0003	36.45	0.027135	0.123893	ENSG00000168040	FADD
GO:0097659	nucleic acid-templated transcription	0.0101	0.0003	36.45	0.027135	0.123893	ENSG00000134817	APLNR
GO:1902093	positive regulation of flagellated sperm motility	0.0101	0.0003	36.45	0.027135	0.123893	ENSG00000171314	PGAM1
GO:1902110	positive regulation of mitochondrial membrane permeability involved in apoptotic process	0.0101	0.0003	36.45	0.027135	0.123893	ENSG00000130522	JUND
GO:2000117	negative regulation of cysteine-type endopeptidase activity	0.0101	0.0003	36.45	0.027135	0.123893	ENSG00000163564	PYHIN1
GO:2001031	positive regulation of cellular glucuronidation	0.0101	0.0003	36.45	0.027135	0.123893	ENSG00000163932	PRKCD
GO:0034612	response to tumor necrosis factor	0.0202	0.0026	7.76	0.0274453	0.123893	ENSG00000095303;ENSG00000197971	PTGS1;MBP
GO:0042110	T cell activation	0.0202	0.0026	7.76	0.0274453	0.123893	ENSG00000015285;ENSG00000096060	WAS;FKBP5
GO:0070914	UV-damage excision repair	0.0202	0.0027	7.59	0.0285379	0.123893	ENSG00000184270;ENSG00000188486	H2AC21;H2AX
GO:0072661	protein localization to plasma membrane	0.0202	0.0027	7.59	0.0285379	0.123893	ENSG00000070182;ENSG00000132376	SPTB;INPP5K
GO:0009653	anatomical structure morphogenesis	0.0404	0.0117	3.46	0.0289239	0.123893	ENSG00000117602;ENSG00000119314;ENSG00000122515;ENSG00000255112	RCAN3;PTBP3;ZMIZ2;CHMP1B
GO:0001701	in utero embryonic development	0.0505	0.0174	2.9	0.0293742	0.123893	ENSG00000119138;ENSG00000132376;ENSG00000135930;ENSG00000170921;ENSG00000172059	KLF9;INPP5K;EIF4E2;TANC2;KLF11
GO:0006337	nucleosome disassembly	0.0202	0.0028	7.29	0.0307744	0.123893	ENSG00000184270;ENSG00000188486	H2AC21;H2AX
GO:0050852	T cell receptor signaling pathway	0.0707	0.0304	2.32	0.0313799	0.123893	ENSG00000010292;ENSG00000015285;ENSG00000055130;ENSG00000100351;ENSG00000163932;ENSG00000231389;ENSG00000244687	NCAPD2;WAS;CUL1;GRAP2;PRKCD;HLA-DPA1;UBE2V1
GO:0000413	protein peptidyl-prolyl isomerization	0.0202	0.0028	7.15	0.0319181	0.123893	ENSG00000096060;ENSG00000138398	FKBP5;PPIG
GO:0046627	negative regulation of insulin receptor signaling pathway	0.0202	0.0028	7.15	0.0319181	0.123893	ENSG00000132376;ENSG00000163932	INPP5K;PRKCD
GO:0002495	antigen processing and presentation of peptide antigen via MHC class II	0.0101	0.0003	30.38	0.0324739	0.123893	ENSG00000166710	B2M
GO:0003140	determination of left/right asymmetry in lateral mesoderm	0.0101	0.0003	30.38	0.0324739	0.123893	ENSG00000119138	KLF9
GO:0008295	spermidine biosynthetic process	0.0101	0.0003	30.38	0.0324739	0.123893	ENSG00000123505	AMD1
GO:0009187	cyclic nucleotide metabolic process	0.0101	0.0003	30.38	0.0324739	0.123893	ENSG00000270800	RPS10-NUDT3
GO:0010032	meiotic chromosome condensation	0.0101	0.0003	30.38	0.0324739	0.123893	ENSG00000010292	NCAPD2
GO:0015844	monoamine transport	0.0101	0.0003	30.38	0.0324739	0.123893	ENSG00000116791	CRYZ
GO:0015961	diadenosine polyphosphate catabolic process	0.0101	0.0003	30.38	0.0324739	0.123893	ENSG00000270800	RPS10-NUDT3
GO:0019935	cyclic-nucleotide-mediated signaling	0.0101	0.0003	30.38	0.0324739	0.123893	ENSG00000270800	RPS10-NUDT3
GO:0023021	termination of signal transduction	0.0101	0.0003	30.38	0.0324739	0.123893	ENSG00000163932	PRKCD
GO:0032649	regulation of interferon-gamma production	0.0101	0.0003	30.38	0.0324739	0.123893	ENSG00000166710	B2M
GO:0046649	lymphocyte activation	0.0101	0.0003	30.38	0.0324739	0.123893	ENSG00000078142	PIK3C3
GO:0046831	regulation of RNA export from nucleus	0.0101	0.0003	30.38	0.0324739	0.123893	ENSG00000270800	RPS10-NUDT3
GO:0051148	negative regulation of muscle cell differentiation	0.0101	0.0003	30.38	0.0324739	0.123893	ENSG00000119314	PTBP3
GO:0051251	positive regulation of lymphocyte activation	0.0101	0.0003	30.38	0.0324739	0.123893	ENSG00000111961	SASH1
GO:0051490	negative regulation of filopodium assembly	0.0101	0.0003	30.38	0.0324739	0.123893	ENSG00000163932	PRKCD
GO:0051495	positive regulation of cytoskeleton organization	0.0101	0.0003	30.38	0.0324739	0.123893	ENSG00000163932	PRKCD
GO:0061371	determination of heart left/right asymmetry	0.0101	0.0003	30.38	0.0324739	0.123893	ENSG00000119138	KLF9
GO:0071544	diphosphoinositol polyphosphate catabolic process	0.0101	0.0003	30.38	0.0324739	0.123893	ENSG00000270800	RPS10-NUDT3
GO:0071787	endoplasmic reticulum tubular network formation	0.0101	0.0003	30.38	0.0324739	0.123893	ENSG00000170540	ARL6IP1
GO:0097527	necroptotic signaling pathway	0.0101	0.0003	30.38	0.0324739	0.123893	ENSG00000168040	FADD
GO:1903025	regulation of RNA polymerase II regulatory region sequence-specific DNA binding	0.0101	0.0003	30.38	0.0324739	0.123893	ENSG00000147548	NSD3
GO:1904577	cellular response to tunicamycin	0.0101	0.0003	30.38	0.0324739	0.123893	ENSG00000224578	HNRNPA1P48
GO:1904579	cellular response to thapsigargin	0.0101	0.0003	30.38	0.0324739	0.123893	ENSG00000224578	HNRNPA1P48
GO:0000077	DNA damage checkpoint	0.0202	0.0029	7.01	0.0330782	0.123893	ENSG00000184270;ENSG00000188486	H2AC21;H2AX
GO:0010604	positive regulation of macromolecule metabolic process	0.0202	0.0029	7.01	0.0330782	0.123893	ENSG00000078142;ENSG00000138942	PIK3C3;RNF185
GO:0030218	erythrocyte differentiation	0.0202	0.0029	7.01	0.0330782	0.123893	ENSG00000119138;ENSG00000172059	KLF9;KLF11
GO:0031325	positive regulation of cellular metabolic process	0.0202	0.0029	7.01	0.0330782	0.123893	ENSG00000134817;ENSG00000138942	APLNR;RNF185
GO:0042149	cellular response to glucose starvation	0.0202	0.0029	7.01	0.0330782	0.123893	ENSG00000078142;ENSG00000163564	PIK3C3;PYHIN1
GO:0008543	fibroblast growth factor receptor signaling pathway	0.0303	0.0071	4.27	0.0334165	0.123893	ENSG00000100351;ENSG00000119314;ENSG00000224578	GRAP2;PTBP3;HNRNPA1P48
GO:1900034	regulation of cellular response to heat	0.0303	0.0071	4.27	0.0334165	0.123893	ENSG00000096060;ENSG00000196313;ENSG00000204389	FKBP5;POM121;HSPA1A
GO:0032212	positive regulation of telomere maintenance via telomerase	0.0202	0.0029	6.88	0.0342548	0.123893	ENSG00000163932;ENSG00000224578	PRKCD;HNRNPA1P48
GO:0008286	insulin receptor signaling pathway	0.0303	0.0074	4.11	0.0368008	0.123893	ENSG00000100351;ENSG00000105835;ENSG00000185883	GRAP2;NAMPT;ATP6V0C
GO:0000288	nuclear-transcribed mRNA catabolic process, deadenylation-dependent decay	0.0101	0.0004	26.04	0.0377838	0.123893	ENSG00000134817	APLNR
GO:0002215	defense response to nematode	0.0101	0.0004	26.04	0.0377838	0.123893	ENSG00000197971	MBP
GO:0006613	cotranslational protein targeting to membrane	0.0101	0.0004	26.04	0.0377838	0.123893	ENSG00000170540	ARL6IP1
GO:0007042	lysosomal lumen acidification	0.0101	0.0004	26.04	0.0377838	0.123893	ENSG00000185883	ATP6V0C
GO:0009435	NAD biosynthetic process	0.0101	0.0004	26.04	0.0377838	0.123893	ENSG00000105835	NAMPT
GO:0010829	negative regulation of glucose transport	0.0101	0.0004	26.04	0.0377838	0.123893	ENSG00000132376	INPP5K
GO:0016458	gene silencing	0.0101	0.0004	26.04	0.0377838	0.123893	ENSG00000255112	CHMP1B
GO:0019086	late viral transcription	0.0101	0.0004	26.04	0.0377838	0.123893	ENSG00000129315	CCNT1
GO:0019222	regulation of metabolic process	0.0101	0.0004	26.04	0.0377838	0.123893	ENSG00000198836	OPA1
GO:0032079	positive regulation of endodeoxyribonuclease activity	0.0101	0.0004	26.04	0.0377838	0.123893	ENSG00000163932	PRKCD
GO:0033153	T cell receptor V(D)J recombination	0.0101	0.0004	26.04	0.0377838	0.123893	ENSG00000143622	RIT1
GO:0036462	TRAIL-activated apoptotic signaling pathway	0.0101	0.0004	26.04	0.0377838	0.123893	ENSG00000168040	FADD
GO:0043201	response to leucine	0.0101	0.0004	26.04	0.0377838	0.123893	ENSG00000078142	PIK3C3
GO:0043456	regulation of pentose-phosphate shunt	0.0101	0.0004	26.04	0.0377838	0.123893	ENSG00000171314	PGAM1
GO:0045218	zonula adherens maintenance	0.0101	0.0004	26.04	0.0377838	0.123893	ENSG00000105559	PLEKHA4
GO:0048254	snoRNA localization	0.0101	0.0004	26.04	0.0377838	0.123893	ENSG00000055044	NOP58
GO:0050863	regulation of T cell activation	0.0101	0.0004	26.04	0.0377838	0.123893	ENSG00000138942	RNF185
GO:0051304	chromosome separation	0.0101	0.0004	26.04	0.0377838	0.123893	ENSG00000010292	NCAPD2
GO:0061740	protein targeting to lysosome involved in chaperone-mediated autophagy	0.0101	0.0004	26.04	0.0377838	0.123893	ENSG00000204389	HSPA1A
GO:0061741	chaperone-mediated protein transport involved in chaperone-mediated autophagy	0.0101	0.0004	26.04	0.0377838	0.123893	ENSG00000204389	HSPA1A
GO:0070884	regulation of calcineurin-NFAT signaling cascade	0.0101	0.0004	26.04	0.0377838	0.123893	ENSG00000117602	RCAN3
GO:0072318	clathrin coat disassembly	0.0101	0.0004	26.04	0.0377838	0.123893	ENSG00000204389	HSPA1A
GO:1902991	regulation of amyloid precursor protein catabolic process	0.0101	0.0004	26.04	0.0377838	0.123893	ENSG00000096060	FKBP5
GO:1904589	regulation of protein import	0.0101	0.0004	26.04	0.0377838	0.123893	ENSG00000204389	HSPA1A
GO:1904764	chaperone-mediated autophagy translocation complex disassembly	0.0101	0.0004	26.04	0.0377838	0.123893	ENSG00000204389	HSPA1A
GO:2000660	negative regulation of interleukin-1-mediated signaling pathway	0.0101	0.0004	26.04	0.0377838	0.123893	ENSG00000197372	ZNF675
GO:0032757	positive regulation of interleukin-8 production	0.0202	0.0032	6.4	0.0391206	0.127711	ENSG00000168040;ENSG00000204389	FADD;HSPA1A
GO:0045669	positive regulation of osteoblast differentiation	0.0303	0.0076	3.96	0.0403547	0.130883	ENSG00000094975;ENSG00000130522;ENSG00000171223	SUCO;JUND;JUNB
GO:0043547	positive regulation of GTPase activity	0.0808	0.0392	2.06	0.0404455	0.130883	ENSG00000070182;ENSG00000084070;ENSG00000107263;ENSG00000107863;ENSG00000130522;ENSG00000143622;ENSG00000150681;ENSG00000171223	SPTB;SMAP2;RAPGEF1;ARHGAP21;JUND;RIT1;RGS18;JUNB
GO:0002480	antigen processing and presentation of exogenous peptide antigen via MHC class I, TAP-independent	0.0101	0.0004	22.78	0.0430649	0.13409	ENSG00000166710	B2M
GO:0003206	cardiac chamber morphogenesis	0.0101	0.0004	22.78	0.0430649	0.13409	ENSG00000096060	FKBP5
GO:0031077	post-embryonic camera-type eye development	0.0101	0.0004	22.78	0.0430649	0.13409	ENSG00000143622	RIT1
GO:0035520	monoubiquitinated protein deubiquitination	0.0101	0.0004	22.78	0.0430649	0.13409	ENSG00000162607	USP1
GO:0051147	regulation of muscle cell differentiation	0.0101	0.0004	22.78	0.0430649	0.13409	ENSG00000129315	CCNT1
GO:0051684	maintenance of Golgi location	0.0101	0.0004	22.78	0.0430649	0.13409	ENSG00000107863	ARHGAP21
GO:0071447	cellular response to hydroperoxide	0.0101	0.0004	22.78	0.0430649	0.13409	ENSG00000163932	PRKCD
GO:0071492	cellular response to UV-A	0.0101	0.0004	22.78	0.0430649	0.13409	ENSG00000138398	PPIG
GO:1902904	negative regulation of supramolecular fiber organization	0.0101	0.0004	22.78	0.0430649	0.13409	ENSG00000204389	HSPA1A
GO:0048646	anatomical structure formation involved in morphogenesis	0.0202	0.0034	5.98	0.0442317	0.134889	ENSG00000100351;ENSG00000172059	GRAP2;KLF11
GO:0051241	negative regulation of multicellular organismal process	0.0202	0.0034	5.98	0.0442317	0.134889	ENSG00000138942;ENSG00000150681	RNF185;RGS18
GO:0061077	chaperone-mediated protein folding	0.0202	0.0034	5.98	0.0442317	0.134889	ENSG00000096060;ENSG00000138398	FKBP5;PPIG
GO:0071480	cellular response to gamma radiation	0.0202	0.0034	5.98	0.0442317	0.134889	ENSG00000184270;ENSG00000188486	H2AC21;H2AX
GO:0072332	intrinsic apoptotic signaling pathway by p53 class mediator	0.0202	0.0034	5.98	0.0442317	0.134889	ENSG00000137133;ENSG00000172086	HINT2;KRCC1
GO:0000281	mitotic cytokinesis	0.0202	0.0035	5.79	0.0468754	0.139866	ENSG00000070182;ENSG00000074755	SPTB;ZZEF1
GO:0032496	response to lipopolysaccharide	0.0404	0.0137	2.94	0.0476769	0.139866	ENSG00000095303;ENSG00000130522;ENSG00000163736;ENSG00000171223	PTGS1;JUND;PPBP;JUNB
GO:0034097	response to cytokine	0.0202	0.0035	5.7	0.0482185	0.139866	ENSG00000130522;ENSG00000171223	JUND;JUNB
GO:0002481	antigen processing and presentation of exogenous protein antigen via MHC class Ib, TAP-dependent	0.0101	0.0005	20.25	0.0483172	0.139866	ENSG00000166710	B2M
GO:0006458	'de novo' protein folding	0.0101	0.0005	20.25	0.0483172	0.139866	ENSG00000096060	FKBP5
GO:0021773	striatal medium spiny neuron differentiation	0.0101	0.0005	20.25	0.0483172	0.139866	ENSG00000143622	RIT1
GO:0031622	positive regulation of fever generation	0.0101	0.0005	20.25	0.0483172	0.139866	ENSG00000095303	PTGS1
GO:0034499	late endosome to Golgi transport	0.0101	0.0005	20.25	0.0483172	0.139866	ENSG00000135968	GCC2
GO:0060159	regulation of dopamine receptor signaling pathway	0.0101	0.0005	20.25	0.0483172	0.139866	ENSG00000150681	RGS18
GO:0061738	late endosomal microautophagy	0.0101	0.0005	20.25	0.0483172	0.139866	ENSG00000204389	HSPA1A
GO:1900042	positive regulation of interleukin-2 secretion	0.0101	0.0005	20.25	0.0483172	0.139866	ENSG00000070182	SPTB
GO:1902380	positive regulation of endoribonuclease activity	0.0101	0.0005	20.25	0.0483172	0.139866	ENSG00000204389	HSPA1A
GO:1904722	positive regulation of mRNA endonucleolytic cleavage involved in unfolded protein response	0.0101	0.0005	20.25	0.0483172	0.139866	ENSG00000204389	HSPA1A
GO:0043001	Golgi to plasma membrane protein transport	0.0202	0.0037	5.52	0.0509464	0.143653	ENSG00000070182;ENSG00000135968	SPTB;GCC2
GO:0007179	transforming growth factor beta receptor signaling pathway	0.0303	0.0085	3.57	0.0520142	0.143653	ENSG00000096060;ENSG00000130522;ENSG00000171223	FKBP5;JUND;JUNB
GO:0071364	cellular response to epidermal growth factor stimulus	0.0202	0.0037	5.44	0.0523309	0.143653	ENSG00000132376;ENSG00000224578	INPP5K;HNRNPA1P48
GO:0043922	negative regulation by host of viral transcription	0.0303	0.0085	3.55	0.0528437	0.143653	ENSG00000130522;ENSG00000132376;ENSG00000171223	JUND;INPP5K;JUNB
GO:0006825	copper ion transport	0.0101	0.0006	18.23	0.053541	0.143653	ENSG00000096060	FKBP5
GO:0007289	spermatid nucleus differentiation	0.0101	0.0006	18.23	0.053541	0.143653	ENSG00000144747	TMF1
GO:0009750	response to fructose	0.0101	0.0006	18.23	0.053541	0.143653	ENSG00000095303	PTGS1
GO:0010256	endomembrane system organization	0.0101	0.0006	18.23	0.053541	0.143653	ENSG00000198836	OPA1
GO:0010556	regulation of macromolecule biosynthetic process	0.0101	0.0006	18.23	0.053541	0.143653	ENSG00000134817	APLNR
GO:0016558	protein import into peroxisome matrix	0.0101	0.0006	18.23	0.053541	0.143653	ENSG00000215193	PEX26
GO:0019896	axonal transport of mitochondrion	0.0101	0.0006	18.23	0.053541	0.143653	ENSG00000198836	OPA1
GO:0031023	microtubule organizing center organization	0.0101	0.0006	18.23	0.053541	0.143653	ENSG00000135968	GCC2
GO:0031394	positive regulation of prostaglandin biosynthetic process	0.0101	0.0006	18.23	0.053541	0.143653	ENSG00000095303	PTGS1
GO:0032513	negative regulation of phosphoprotein phosphatase activity	0.0101	0.0006	18.23	0.053541	0.143653	ENSG00000096060	FKBP5
GO:0045637	regulation of myeloid cell differentiation	0.0101	0.0006	18.23	0.053541	0.143653	ENSG00000172059	KLF11
GO:0046500	S-adenosylmethionine metabolic process	0.0101	0.0006	18.23	0.053541	0.143653	ENSG00000123505	AMD1
GO:0051168	nuclear export	0.0101	0.0006	18.23	0.053541	0.143653	ENSG00000124788	ATXN1
GO:0098532	histone H3-K27 trimethylation	0.0101	0.0006	18.23	0.053541	0.143653	ENSG00000184357	H1-5
GO:1903936	cellular response to sodium arsenite	0.0101	0.0006	18.23	0.053541	0.143653	ENSG00000224578	HNRNPA1P48
GO:0007264	small GTPase mediated signal transduction	0.0303	0.0086	3.53	0.0536795	0.143653	ENSG00000101265;ENSG00000110025;ENSG00000147324	RASSF2;SNX15;MFHAS1
GO:0071479	cellular response to ionizing radiation	0.0202	0.0038	5.36	0.0537287	0.143653	ENSG00000100351;ENSG00000163564	GRAP2;PYHIN1
GO:0007565	female pregnancy	0.0303	0.0086	3.51	0.0545218	0.143653	ENSG00000105835;ENSG00000119138;ENSG00000172059	NAMPT;KLF9;KLF11
GO:0003151	outflow tract morphogenesis	0.0202	0.0038	5.28	0.0551397	0.143653	ENSG00000130522;ENSG00000171223	JUND;JUNB
GO:0051321	meiotic cell cycle	0.0202	0.0038	5.28	0.0551397	0.143653	ENSG00000184270;ENSG00000188486	H2AC21;H2AX
GO:0050821	protein stabilization	0.0404	0.0145	2.78	0.0561839	0.143653	ENSG00000101265;ENSG00000163932;ENSG00000184357;ENSG00000204389	RASSF2;PRKCD;H1-5;HSPA1A
GO:0032870	cellular response to hormone stimulus	0.0202	0.0039	5.21	0.0565638	0.143653	ENSG00000130522;ENSG00000171223	JUND;JUNB
GO:0043434	response to peptide hormone	0.0202	0.0039	5.21	0.0565638	0.143653	ENSG00000130522;ENSG00000171223	JUND;JUNB
GO:0006413	translational initiation	0.0303	0.0088	3.44	0.0570867	0.143653	ENSG00000033050;ENSG00000135930;ENSG00000270800	ABCF2;EIF4E2;RPS10-NUDT3
GO:0038096	Fc-gamma receptor signaling pathway involved in phagocytosis	0.0303	0.0088	3.44	0.0570867	0.143653	ENSG00000015285;ENSG00000100351;ENSG00000163932	WAS;GRAP2;PRKCD
GO:0043407	negative regulation of MAP kinase activity	0.0202	0.0039	5.13	0.0580007	0.143653	ENSG00000132376;ENSG00000163932	INPP5K;PRKCD
GO:0051898	negative regulation of protein kinase B signaling	0.0202	0.0039	5.13	0.0580007	0.143653	ENSG00000107263;ENSG00000132376	RAPGEF1;INPP5K
GO:0002573	myeloid leukocyte differentiation	0.0101	0.0006	16.57	0.0587364	0.143653	ENSG00000172059	KLF11
GO:0006400	tRNA modification	0.0101	0.0006	16.57	0.0587364	0.143653	ENSG00000205629	LCMT1
GO:0007178	transmembrane receptor protein serine/threonine kinase signaling pathway	0.0101	0.0006	16.57	0.0587364	0.143653	ENSG00000070182	SPTB
GO:0016064	immunoglobulin mediated immune response	0.0101	0.0006	16.57	0.0587364	0.143653	ENSG00000163932	PRKCD
GO:0030850	prostate gland development	0.0101	0.0006	16.57	0.0587364	0.143653	ENSG00000096060	FKBP5
GO:0032387	negative regulation of intracellular transport	0.0101	0.0006	16.57	0.0587364	0.143653	ENSG00000166963	MAP1A
GO:0032790	ribosome disassembly	0.0101	0.0006	16.57	0.0587364	0.143653	ENSG00000158417	EIF5B
GO:0032811	negative regulation of epinephrine secretion	0.0101	0.0006	16.57	0.0587364	0.143653	ENSG00000095303	PTGS1
GO:0045918	negative regulation of cytolysis	0.0101	0.0006	16.57	0.0587364	0.143653	ENSG00000163736	PPBP
GO:0070434	positive regulation of nucleotide-binding oligomerization domain containing 2 signaling pathway	0.0101	0.0006	16.57	0.0587364	0.143653	ENSG00000204389	HSPA1A
GO:0071550	death-inducing signaling complex assembly	0.0101	0.0006	16.57	0.0587364	0.143653	ENSG00000168040	FADD
GO:0071709	membrane assembly	0.0101	0.0006	16.57	0.0587364	0.143653	ENSG00000070182	SPTB
GO:0090336	positive regulation of brown fat cell differentiation	0.0101	0.0006	16.57	0.0587364	0.143653	ENSG00000095303	PTGS1
GO:1903522	regulation of blood circulation	0.0101	0.0006	16.57	0.0587364	0.143653	ENSG00000134817	APLNR
GO:1904903	ESCRT III complex disassembly	0.0101	0.0006	16.57	0.0587364	0.143653	ENSG00000255112	CHMP1B
GO:2000304	positive regulation of ceramide biosynthetic process	0.0101	0.0006	16.57	0.0587364	0.143653	ENSG00000163932	PRKCD
GO:0051028	mRNA transport	0.0202	0.004	5.06	0.0594503	0.144445	ENSG00000183426;ENSG00000224578	NPIPA1;HNRNPA1P48
GO:2001240	negative regulation of extrinsic apoptotic signaling pathway in absence of ligand	0.0202	0.004	5.06	0.0594503	0.144445	ENSG00000163736;ENSG00000204389	PPBP;HSPA1A
GO:0008015	blood circulation	0.0202	0.0042	4.86	0.0638732	0.147068	ENSG00000117602;ENSG00000150681	RCAN3;RGS18
GO:0010977	negative regulation of neuron projection development	0.0202	0.0042	4.86	0.0638732	0.147068	ENSG00000096060;ENSG00000166710	FKBP5;B2M
GO:0006110	regulation of glycolytic process	0.0101	0.0007	15.19	0.0639036	0.147068	ENSG00000171314	PGAM1
GO:0016242	negative regulation of macroautophagy	0.0101	0.0007	15.19	0.0639036	0.147068	ENSG00000115216	NRBP1
GO:0030728	ovulation	0.0101	0.0007	15.19	0.0639036	0.147068	ENSG00000095303	PTGS1
GO:0030816	positive regulation of cAMP metabolic process	0.0101	0.0007	15.19	0.0639036	0.147068	ENSG00000163736	PPBP
GO:0033135	regulation of peptidyl-serine phosphorylation	0.0101	0.0007	15.19	0.0639036	0.147068	ENSG00000147548	NSD3
GO:0042178	xenobiotic catabolic process	0.0101	0.0007	15.19	0.0639036	0.147068	ENSG00000116791	CRYZ
GO:0051693	actin filament capping	0.0101	0.0007	15.19	0.0639036	0.147068	ENSG00000070182	SPTB
GO:0060546	negative regulation of necroptotic process	0.0101	0.0007	15.19	0.0639036	0.147068	ENSG00000168040	FADD
GO:0061635	regulation of protein complex stability	0.0101	0.0007	15.19	0.0639036	0.147068	ENSG00000204389	HSPA1A
GO:0061732	mitochondrial acetyl-CoA biosynthetic process from pyruvate	0.0101	0.0007	15.19	0.0639036	0.147068	ENSG00000131828	PDHA1
GO:0070370	cellular heat acclimation	0.0101	0.0007	15.19	0.0639036	0.147068	ENSG00000204389	HSPA1A
GO:0071442	positive regulation of histone H3-K14 acetylation	0.0101	0.0007	15.19	0.0639036	0.147068	ENSG00000132471	WBP2
GO:0090168	Golgi reassembly	0.0101	0.0007	15.19	0.0639036	0.147068	ENSG00000102572	STK24
GO:0090266	regulation of mitotic cell cycle spindle assembly checkpoint	0.0101	0.0007	15.19	0.0639036	0.147068	ENSG00000205629	LCMT1
GO:0097746	regulation of blood vessel diameter	0.0101	0.0007	15.19	0.0639036	0.147068	ENSG00000134817	APLNR
GO:0043524	negative regulation of neuron apoptotic process	0.0404	0.0153	2.64	0.0654574	0.150042	ENSG00000115216;ENSG00000130522;ENSG00000171223;ENSG00000244687	NRBP1;JUND;JUNB;UBE2V1
GO:0002252	immune effector process	0.0101	0.0007	14.02	0.0690427	0.150042	ENSG00000078142	PIK3C3
GO:0002429	immune response-activating cell surface receptor signaling pathway	0.0101	0.0007	14.02	0.0690427	0.150042	ENSG00000078142	PIK3C3
GO:0003081	regulation of systemic arterial blood pressure by renin-angiotensin	0.0101	0.0007	14.02	0.0690427	0.150042	ENSG00000134817	APLNR
GO:0010042	response to manganese ion	0.0101	0.0007	14.02	0.0690427	0.150042	ENSG00000095303	PTGS1
GO:0010614	negative regulation of cardiac muscle hypertrophy	0.0101	0.0007	14.02	0.0690427	0.150042	ENSG00000182512	GLRX5
GO:0010700	negative regulation of norepinephrine secretion	0.0101	0.0007	14.02	0.0690427	0.150042	ENSG00000095303	PTGS1
GO:0016572	histone phosphorylation	0.0101	0.0007	14.02	0.0690427	0.150042	ENSG00000163932	PRKCD
GO:0016584	nucleosome positioning	0.0101	0.0007	14.02	0.0690427	0.150042	ENSG00000184357	H1-5
GO:0034453	microtubule anchoring	0.0101	0.0007	14.02	0.0690427	0.150042	ENSG00000135968	GCC2
GO:0034656	nucleobase-containing small molecule catabolic process	0.0101	0.0007	14.02	0.0690427	0.150042	ENSG00000270800	RPS10-NUDT3
GO:0044828	negative regulation by host of viral genome replication	0.0101	0.0007	14.02	0.0690427	0.150042	ENSG00000129315	CCNT1
GO:0045347	negative regulation of MHC class II biosynthetic process	0.0101	0.0007	14.02	0.0690427	0.150042	ENSG00000163736	PPBP
GO:0045824	negative regulation of innate immune response	0.0101	0.0007	14.02	0.0690427	0.150042	ENSG00000163564	PYHIN1
GO:0050878	regulation of body fluid levels	0.0101	0.0007	14.02	0.0690427	0.150042	ENSG00000134817	APLNR
GO:0071169	establishment of protein localization to chromatin	0.0101	0.0007	14.02	0.0690427	0.150042	ENSG00000184357	H1-5
GO:0075522	IRES-dependent viral translational initiation	0.0101	0.0007	14.02	0.0690427	0.150042	ENSG00000119314	PTBP3
GO:1900364	negative regulation of mRNA polyadenylation	0.0101	0.0007	14.02	0.0690427	0.150042	ENSG00000129315	CCNT1
GO:2000601	positive regulation of Arp2/3 complex-mediated actin nucleation	0.0101	0.0007	14.02	0.0690427	0.150042	ENSG00000015285	WAS
GO:0000266	mitochondrial fission	0.0101	0.0008	13.02	0.0741539	0.157006	ENSG00000198836	OPA1
GO:0003283	atrial septum development	0.0101	0.0008	13.02	0.0741539	0.157006	ENSG00000119138	KLF9
GO:0019087	transformation of host cell by virus	0.0101	0.0008	13.02	0.0741539	0.157006	ENSG00000224578	HNRNPA1P48
GO:0045719	negative regulation of glycogen biosynthetic process	0.0101	0.0008	13.02	0.0741539	0.157006	ENSG00000132376	INPP5K
GO:0046632	alpha-beta T cell differentiation	0.0101	0.0008	13.02	0.0741539	0.157006	ENSG00000143622	RIT1
GO:0060670	branching involved in labyrinthine layer morphogenesis	0.0101	0.0008	13.02	0.0741539	0.157006	ENSG00000100351	GRAP2
GO:0070233	negative regulation of T cell apoptotic process	0.0101	0.0008	13.02	0.0741539	0.157006	ENSG00000163932	PRKCD
GO:0071636	positive regulation of transforming growth factor beta production	0.0101	0.0008	13.02	0.0741539	0.157006	ENSG00000095303	PTGS1
GO:0090288	negative regulation of cellular response to growth factor stimulus	0.0101	0.0008	13.02	0.0741539	0.157006	ENSG00000172059	KLF11
GO:0032729	positive regulation of interferon-gamma production	0.0202	0.0045	4.45	0.0746038	0.157508	ENSG00000168040;ENSG00000231389	FADD;HLA-DPA1
GO:0043392	negative regulation of DNA binding	0.0303	0.0099	3.05	0.0755996	0.159157	ENSG00000130522;ENSG00000163564;ENSG00000171223	JUND;PYHIN1;JUNB
GO:0090502	RNA phosphodiester bond hydrolysis, endonucleolytic	0.0202	0.0046	4.39	0.0761811	0.159927	ENSG00000130522;ENSG00000171223	JUND;JUNB
GO:0010976	positive regulation of neuron projection development	0.0303	0.01	3.02	0.0775812	0.160698	ENSG00000107263;ENSG00000143622;ENSG00000244687	RAPGEF1;RIT1;UBE2V1
GO:0048511	rhythmic process	0.0202	0.0047	4.34	0.0777691	0.160698	ENSG00000134817;ENSG00000172059	APLNR;KLF11
GO:0002523	leukocyte migration involved in inflammatory response	0.0101	0.0008	12.15	0.0792373	0.160698	ENSG00000163736	PPBP
GO:0007034	vacuolar transport	0.0101	0.0008	12.15	0.0792373	0.160698	ENSG00000255112	CHMP1B
GO:0031915	positive regulation of synaptic plasticity	0.0101	0.0008	12.15	0.0792373	0.160698	ENSG00000095303	PTGS1
GO:0031960	response to corticosteroid	0.0101	0.0008	12.15	0.0792373	0.160698	ENSG00000143622	RIT1
GO:0032731	positive regulation of interleukin-1 beta production	0.0101	0.0008	12.15	0.0792373	0.160698	ENSG00000163564	PYHIN1
GO:0032925	regulation of activin receptor signaling pathway	0.0101	0.0008	12.15	0.0792373	0.160698	ENSG00000096060	FKBP5
GO:0044089	positive regulation of cellular component biogenesis	0.0101	0.0008	12.15	0.0792373	0.160698	ENSG00000163932	PRKCD
GO:0045730	respiratory burst	0.0101	0.0008	12.15	0.0792373	0.160698	ENSG00000171314	PGAM1
GO:0051171	regulation of nitrogen compound metabolic process	0.0101	0.0008	12.15	0.0792373	0.160698	ENSG00000134817	APLNR
GO:0071712	ER-associated misfolded protein catabolic process	0.0101	0.0008	12.15	0.0792373	0.160698	ENSG00000138942	RNF185
GO:0007566	embryo implantation	0.0202	0.0047	4.29	0.0793676	0.160698	ENSG00000095303;ENSG00000096060	PTGS1;FKBP5
GO:0060395	SMAD protein signal transduction	0.0202	0.0048	4.24	0.0809763	0.163509	ENSG00000130522;ENSG00000171223	JUND;JUNB
GO:0032760	positive regulation of tumor necrosis factor production	0.0202	0.0049	4.14	0.084224	0.165691	ENSG00000163736;ENSG00000168040	PPBP;FADD
GO:0002218	activation of innate immune response	0.0101	0.0009	11.39	0.0842931	0.165691	ENSG00000163564	PYHIN1
GO:0010837	regulation of keratinocyte proliferation	0.0101	0.0009	11.39	0.0842931	0.165691	ENSG00000143622	RIT1
GO:0010959	regulation of metal ion transport	0.0101	0.0009	11.39	0.0842931	0.165691	ENSG00000163932	PRKCD
GO:0032275	luteinizing hormone secretion	0.0101	0.0009	11.39	0.0842931	0.165691	ENSG00000144747	TMF1
GO:0035865	cellular response to potassium ion	0.0101	0.0009	11.39	0.0842931	0.165691	ENSG00000224578	HNRNPA1P48
GO:0042129	regulation of T cell proliferation	0.0101	0.0009	11.39	0.0842931	0.165691	ENSG00000166710	B2M
GO:0043312	neutrophil degranulation	0.0101	0.0009	11.39	0.0842931	0.165691	ENSG00000163736	PPBP
GO:0060411	cardiac septum morphogenesis	0.0101	0.0009	11.39	0.0842931	0.165691	ENSG00000147548	NSD3
GO:0071281	cellular response to iron ion	0.0101	0.0009	11.39	0.0842931	0.165691	ENSG00000166710	B2M
GO:0038128	ERBB2 signaling pathway	0.0202	0.0049	4.1	0.0858627	0.16833	ENSG00000100351;ENSG00000143622	GRAP2;RIT1
GO:0010469	regulation of receptor activity	0.0101	0.0009	10.72	0.0893214	0.168427	ENSG00000163932	PRKCD
GO:0010510	regulation of acetyl-CoA biosynthetic process from pyruvate	0.0101	0.0009	10.72	0.0893214	0.168427	ENSG00000131828	PDHA1
GO:0021902	commitment of neuronal cell to specific neuron type in forebrain	0.0101	0.0009	10.72	0.0893214	0.168427	ENSG00000143622	RIT1
GO:0032101	regulation of response to external stimulus	0.0101	0.0009	10.72	0.0893214	0.168427	ENSG00000138942	RNF185
GO:0032930	positive regulation of superoxide anion generation	0.0101	0.0009	10.72	0.0893214	0.168427	ENSG00000163932	PRKCD
GO:0033327	Leydig cell differentiation	0.0101	0.0009	10.72	0.0893214	0.168427	ENSG00000144747	TMF1
GO:0043249	erythrocyte maturation	0.0101	0.0009	10.72	0.0893214	0.168427	ENSG00000119314	PTBP3
GO:0043933	macromolecular complex subunit organization	0.0101	0.0009	10.72	0.0893214	0.168427	ENSG00000134817	APLNR
GO:0046855	inositol phosphate dephosphorylation	0.0101	0.0009	10.72	0.0893214	0.168427	ENSG00000132376	INPP5K
GO:0048679	regulation of axon regeneration	0.0101	0.0009	10.72	0.0893214	0.168427	ENSG00000102572	STK24
GO:0050732	negative regulation of peptidyl-tyrosine phosphorylation	0.0101	0.0009	10.72	0.0893214	0.168427	ENSG00000163932	PRKCD
GO:0072359	circulatory system development	0.0101	0.0009	10.72	0.0893214	0.168427	ENSG00000122515	ZMIZ2
GO:0090161	Golgi ribbon formation	0.0101	0.0009	10.72	0.0893214	0.168427	ENSG00000135968	GCC2
GO:1900121	negative regulation of receptor binding	0.0101	0.0009	10.72	0.0893214	0.168427	ENSG00000166710	B2M
GO:1903078	positive regulation of protein localization to plasma membrane	0.0101	0.0009	10.72	0.0893214	0.168427	ENSG00000070182	SPTB
GO:0045740	positive regulation of DNA replication	0.0202	0.0051	3.96	0.0908361	0.170849	ENSG00000130522;ENSG00000171223	JUND;JUNB
GO:0000733	DNA strand renaturation	0.0101	0.001	10.13	0.0943223	0.173014	ENSG00000224578	HNRNPA1P48
GO:0001675	acrosome assembly	0.0101	0.001	10.13	0.0943223	0.173014	ENSG00000144747	TMF1
GO:0002684	positive regulation of immune system process	0.0101	0.001	10.13	0.0943223	0.173014	ENSG00000138942	RNF185
GO:0009991	response to extracellular stimulus	0.0101	0.001	10.13	0.0943223	0.173014	ENSG00000134817	APLNR
GO:0032740	positive regulation of interleukin-17 production	0.0101	0.001	10.13	0.0943223	0.173014	ENSG00000163932	PRKCD
GO:0034645	cellular macromolecule biosynthetic process	0.0101	0.001	10.13	0.0943223	0.173014	ENSG00000134817	APLNR
GO:0046850	regulation of bone remodeling	0.0101	0.001	10.13	0.0943223	0.173014	ENSG00000094975	SUCO
GO:0097327	response to antineoplastic agent	0.0101	0.001	10.13	0.0943223	0.173014	ENSG00000143622	RIT1
GO:1905451	positive regulation of Fc-gamma receptor signaling pathway involved in phagocytosis	0.0101	0.001	10.13	0.0943223	0.173014	ENSG00000143622	RIT1
GO:1990000	amyloid fibril formation	0.0101	0.001	10.13	0.0943223	0.173014	ENSG00000096060	FKBP5
GO:0051591	response to cAMP	0.0202	0.0053	3.84	0.0958924	0.17546	ENSG00000130522;ENSG00000171223	JUND;JUNB
GO:0006941	striated muscle contraction	0.0101	0.0011	9.59	0.0992961	0.17733	ENSG00000171314	PGAM1
GO:0019371	cyclooxygenase pathway	0.0101	0.0011	9.59	0.0992961	0.17733	ENSG00000095303	PTGS1
GO:0019372	lipoxygenase pathway	0.0101	0.0011	9.59	0.0992961	0.17733	ENSG00000095303	PTGS1
GO:0044708	behavior	0.0101	0.0011	9.59	0.0992961	0.17733	ENSG00000162607	USP1
GO:0047497	mitochondrion transport along microtubule	0.0101	0.0011	9.59	0.0992961	0.17733	ENSG00000166963	MAP1A
GO:0050708	regulation of protein secretion	0.0101	0.0011	9.59	0.0992961	0.17733	ENSG00000078142	PIK3C3
GO:0051085	chaperone mediated protein folding requiring cofactor	0.0101	0.0011	9.59	0.0992961	0.17733	ENSG00000204389	HSPA1A
GO:0072384	organelle transport along microtubule	0.0101	0.0011	9.59	0.0992961	0.17733	ENSG00000107863	ARHGAP21
GO:1902043	positive regulation of extrinsic apoptotic signaling pathway via death domain receptors	0.0101	0.0011	9.59	0.0992961	0.17733	ENSG00000168040	FADD
GO:0050714	positive regulation of protein secretion	0.0202	0.0054	3.76	0.0993074	0.17733	ENSG00000138398;ENSG00000163932	PPIG;PRKCD
GO:0001570	vasculogenesis	0.0202	0.0054	3.72	0.101028	0.179537	ENSG00000130522;ENSG00000171223	JUND;JUNB
GO:0009267	cellular response to starvation	0.0202	0.0054	3.72	0.101028	0.179537	ENSG00000119138;ENSG00000204389	KLF9;HSPA1A
GO:0006355	regulation of transcription, DNA-templated	0.1111	0.0723	1.54	0.101515	0.179971	ENSG00000112365;ENSG00000137133;ENSG00000138942;ENSG00000144747;ENSG00000163946;ENSG00000171469;ENSG00000186918;ENSG00000196313;ENSG00000197157;ENSG00000197857;ENSG00000198604	ZBTB24;HINT2;RNF185;TMF1;TASOR;ZNF561;ZNF395;POM121;SND1;ZNF44;BAZ1A
GO:0006796	phosphate-containing compound metabolic process	0.0101	0.0011	9.11	0.104243	0.180489	ENSG00000255112	CHMP1B
GO:0007183	SMAD protein complex assembly	0.0101	0.0011	9.11	0.104243	0.180489	ENSG00000096060	FKBP5
GO:0030595	leukocyte chemotaxis	0.0101	0.0011	9.11	0.104243	0.180489	ENSG00000078142	PIK3C3
GO:0032693	negative regulation of interleukin-10 production	0.0101	0.0011	9.11	0.104243	0.180489	ENSG00000197971	MBP
GO:0042633	hair cycle	0.0101	0.0011	9.11	0.104243	0.180489	ENSG00000095303	PTGS1
GO:0045670	regulation of osteoclast differentiation	0.0101	0.0011	9.11	0.104243	0.180489	ENSG00000101265	RASSF2
GO:0048872	homeostasis of number of cells	0.0101	0.0011	9.11	0.104243	0.180489	ENSG00000101265	RASSF2
GO:0061061	muscle structure development	0.0101	0.0011	9.11	0.104243	0.180489	ENSG00000117602	RCAN3
GO:1901223	negative regulation of NIK/NF-kappaB signaling	0.0101	0.0011	9.11	0.104243	0.180489	ENSG00000101265	RASSF2
GO:1904659	glucose transmembrane transport	0.0101	0.0011	9.11	0.104243	0.180489	ENSG00000163736	PPBP
GO:0048146	positive regulation of fibroblast proliferation	0.0202	0.0056	3.61	0.106238	0.183515	ENSG00000130522;ENSG00000171223	JUND;JUNB
GO:0000002	mitochondrial genome maintenance	0.0101	0.0012	8.68	0.109163	0.185115	ENSG00000198836	OPA1
GO:0000380	alternative mRNA splicing, via spliceosome	0.0101	0.0012	8.68	0.109163	0.185115	ENSG00000224578	HNRNPA1P48
GO:0010880	regulation of release of sequestered calcium ion into cytosol by sarcoplasmic reticulum	0.0101	0.0012	8.68	0.109163	0.185115	ENSG00000096060	FKBP5
GO:0043968	histone H2A acetylation	0.0101	0.0012	8.68	0.109163	0.185115	ENSG00000084070	SMAP2
GO:1901029	negative regulation of mitochondrial outer membrane permeabilization involved in apoptotic signaling pathway	0.0101	0.0012	8.68	0.109163	0.185115	ENSG00000204389	HSPA1A
GO:1901224	positive regulation of NIK/NF-kappaB signaling	0.0101	0.0012	8.68	0.109163	0.185115	ENSG00000111961	SASH1
GO:1901673	regulation of mitotic spindle assembly	0.0101	0.0012	8.68	0.109163	0.185115	ENSG00000255112	CHMP1B
GO:2000177	regulation of neural precursor cell proliferation	0.0101	0.0012	8.68	0.109163	0.185115	ENSG00000119314	PTBP3
GO:0000186	activation of MAPKK activity	0.0202	0.0057	3.54	0.109752	0.185689	ENSG00000107263;ENSG00000143622	RAPGEF1;RIT1
GO:0032259	methylation	0.0202	0.0058	3.47	0.113296	0.188664	ENSG00000116791;ENSG00000116984	CRYZ;MTR
GO:0010824	regulation of centrosome duplication	0.0101	0.0012	8.29	0.114056	0.188664	ENSG00000255112	CHMP1B
GO:0016050	vesicle organization	0.0101	0.0012	8.29	0.114056	0.188664	ENSG00000015285	WAS
GO:0022417	protein maturation by protein folding	0.0101	0.0012	8.29	0.114056	0.188664	ENSG00000096060	FKBP5
GO:0039702	viral budding via host ESCRT complex	0.0101	0.0012	8.29	0.114056	0.188664	ENSG00000255112	CHMP1B
GO:0045986	negative regulation of smooth muscle contraction	0.0101	0.0012	8.29	0.114056	0.188664	ENSG00000095303	PTGS1
GO:0046474	glycerophospholipid biosynthetic process	0.0101	0.0012	8.29	0.114056	0.188664	ENSG00000138942	RNF185
GO:0090050	positive regulation of cell migration involved in sprouting angiogenesis	0.0101	0.0012	8.29	0.114056	0.188664	ENSG00000095303	PTGS1
GO:0097178	ruffle assembly	0.0101	0.0012	8.29	0.114056	0.188664	ENSG00000132376	INPP5K
GO:1901653	cellular response to peptide	0.0101	0.0012	8.29	0.114056	0.188664	ENSG00000119138	KLF9
GO:0051574	positive regulation of histone H3-K9 methylation	0.0303	0.0119	2.54	0.114561	0.189077	ENSG00000110025;ENSG00000159873;ENSG00000184357	SNX15;CCDC117;H1-5
GO:0042542	response to hydrogen peroxide	0.0202	0.0059	3.41	0.116869	0.191582	ENSG00000130522;ENSG00000171223	JUND;JUNB
GO:0021987	cerebral cortex development	0.0202	0.006	3.38	0.118667	0.191582	ENSG00000184270;ENSG00000188486	H2AC21;H2AX
GO:0003014	renal system process	0.0101	0.0013	7.92	0.118922	0.191582	ENSG00000134817	APLNR
GO:0003254	regulation of membrane depolarization	0.0101	0.0013	7.92	0.118922	0.191582	ENSG00000166710	B2M
GO:0030048	actin filament-based movement	0.0101	0.0013	7.92	0.118922	0.191582	ENSG00000015285	WAS
GO:0031115	negative regulation of microtubule polymerization	0.0101	0.0013	7.92	0.118922	0.191582	ENSG00000096060	FKBP5
GO:0042770	signal transduction in response to DNA damage	0.0101	0.0013	7.92	0.118922	0.191582	ENSG00000100351	GRAP2
GO:0042994	cytoplasmic sequestering of transcription factor	0.0101	0.0013	7.92	0.118922	0.191582	ENSG00000123933	MXD4
GO:0051968	positive regulation of synaptic transmission, glutamatergic	0.0101	0.0013	7.92	0.118922	0.191582	ENSG00000095303	PTGS1
GO:0090331	negative regulation of platelet aggregation	0.0101	0.0013	7.92	0.118922	0.191582	ENSG00000163932	PRKCD
GO:1903265	positive regulation of tumor necrosis factor-mediated signaling pathway	0.0101	0.0013	7.92	0.118922	0.191582	ENSG00000204389	HSPA1A
GO:0000723	telomere maintenance	0.0101	0.0013	7.59	0.123762	0.195553	ENSG00000204389	HSPA1A
GO:0009235	cobalamin metabolic process	0.0101	0.0013	7.59	0.123762	0.195553	ENSG00000116984	MTR
GO:0017015	regulation of transforming growth factor beta receptor signaling pathway	0.0101	0.0013	7.59	0.123762	0.195553	ENSG00000172059	KLF11
GO:0019076	viral release from host cell	0.0101	0.0013	7.59	0.123762	0.195553	ENSG00000138398	PPIG
GO:0030837	negative regulation of actin filament polymerization	0.0101	0.0013	7.59	0.123762	0.195553	ENSG00000163932	PRKCD
GO:0031326	regulation of cellular biosynthetic process	0.0101	0.0013	7.59	0.123762	0.195553	ENSG00000134817	APLNR
GO:0036149	phosphatidylinositol acyl-chain remodeling	0.0101	0.0013	7.59	0.123762	0.195553	ENSG00000133321	PLAAT4
GO:0043254	regulation of protein complex assembly	0.0101	0.0013	7.59	0.123762	0.195553	ENSG00000204389	HSPA1A
GO:2000301	negative regulation of synaptic vesicle exocytosis	0.0101	0.0013	7.59	0.123762	0.195553	ENSG00000143622	RIT1
GO:0043525	positive regulation of neuron apoptotic process	0.0202	0.0062	3.28	0.124101	0.19567	ENSG00000130522;ENSG00000171223	JUND;JUNB
GO:0048538	thymus development	0.0202	0.0062	3.25	0.125925	0.198126	ENSG00000143622;ENSG00000168040	RIT1;FADD
GO:0006376	mRNA splice site selection	0.0101	0.0014	7.29	0.128576	0.198503	ENSG00000119314	PTBP3
GO:0006622	protein targeting to lysosome	0.0101	0.0014	7.29	0.128576	0.198503	ENSG00000135968	GCC2
GO:0032874	positive regulation of stress-activated MAPK cascade	0.0101	0.0014	7.29	0.128576	0.198503	ENSG00000102572	STK24
GO:0034351	negative regulation of glial cell apoptotic process	0.0101	0.0014	7.29	0.128576	0.198503	ENSG00000163932	PRKCD
GO:0071498	cellular response to fluid shear stress	0.0101	0.0014	7.29	0.128576	0.198503	ENSG00000095303	PTGS1
GO:0080134	regulation of response to stress	0.0101	0.0014	7.29	0.128576	0.198503	ENSG00000138942	RNF185
GO:0080182	histone H3-K4 trimethylation	0.0101	0.0014	7.29	0.128576	0.198503	ENSG00000184357	H1-5
GO:0097296	activation of cysteine-type endopeptidase activity involved in apoptotic signaling pathway	0.0101	0.0014	7.29	0.128576	0.198503	ENSG00000168040	FADD
GO:1900006	positive regulation of dendrite development	0.0101	0.0014	7.29	0.128576	0.198503	ENSG00000198836	OPA1
GO:0008631	intrinsic apoptotic signaling pathway in response to oxidative stress	0.0101	0.0014	7.01	0.133363	0.203353	ENSG00000163932	PRKCD
GO:0015914	phospholipid transport	0.0101	0.0014	7.01	0.133363	0.203353	ENSG00000110697	PITPNM1
GO:0035810	positive regulation of urine volume	0.0101	0.0014	7.01	0.133363	0.203353	ENSG00000132376	INPP5K
GO:0042119	neutrophil activation	0.0101	0.0014	7.01	0.133363	0.203353	ENSG00000163932	PRKCD
GO:0060340	positive regulation of type I interferon-mediated signaling pathway	0.0101	0.0014	7.01	0.133363	0.203353	ENSG00000168040	FADD
GO:0090084	negative regulation of inclusion body assembly	0.0101	0.0014	7.01	0.133363	0.203353	ENSG00000204389	HSPA1A
GO:0000082	G1/S transition of mitotic cell cycle	0.0202	0.0065	3.12	0.135144	0.205222	ENSG00000055130;ENSG00000135930	CUL1;EIF4E2
GO:0007623	circadian rhythm	0.0202	0.0065	3.12	0.135144	0.205222	ENSG00000130522;ENSG00000171223	JUND;JUNB
GO:0006468	protein phosphorylation	0.0303	0.0129	2.35	0.136385	0.205951	ENSG00000078142;ENSG00000110025;ENSG00000115216	PIK3C3;SNX15;NRBP1
GO:0000042	protein targeting to Golgi	0.0101	0.0015	6.75	0.138125	0.205951	ENSG00000135968	GCC2
GO:0000920	cell separation after cytokinesis	0.0101	0.0015	6.75	0.138125	0.205951	ENSG00000255112	CHMP1B
GO:0003334	keratinocyte development	0.0101	0.0015	6.75	0.138125	0.205951	ENSG00000143622	RIT1
GO:0010226	response to lithium ion	0.0101	0.0015	6.75	0.138125	0.205951	ENSG00000095303	PTGS1
GO:0042035	regulation of cytokine biosynthetic process	0.0101	0.0015	6.75	0.138125	0.205951	ENSG00000197971	MBP
GO:0046856	phosphatidylinositol dephosphorylation	0.0101	0.0015	6.75	0.138125	0.205951	ENSG00000132376	INPP5K
GO:0048535	lymph node development	0.0101	0.0015	6.75	0.138125	0.205951	ENSG00000168040	FADD
GO:0051775	response to redox state	0.0101	0.0015	6.75	0.138125	0.205951	ENSG00000096060	FKBP5
GO:0006952	defense response	0.0202	0.0067	3.04	0.140746	0.208811	ENSG00000015285;ENSG00000033050	WAS;ABCF2
GO:0000028	ribosomal small subunit assembly	0.0101	0.0016	6.51	0.14286	0.208811	ENSG00000270800	RPS10-NUDT3
GO:0008152	metabolic process	0.0101	0.0016	6.51	0.14286	0.208811	ENSG00000066084	DIP2B
GO:0032966	negative regulation of collagen biosynthetic process	0.0101	0.0016	6.51	0.14286	0.208811	ENSG00000143622	RIT1
GO:0036150	phosphatidylserine acyl-chain remodeling	0.0101	0.0016	6.51	0.14286	0.208811	ENSG00000133321	PLAAT4
GO:0040029	regulation of gene expression, epigenetic	0.0101	0.0016	6.51	0.14286	0.208811	ENSG00000163564	PYHIN1
GO:0043508	negative regulation of JUN kinase activity	0.0101	0.0016	6.51	0.14286	0.208811	ENSG00000197372	ZNF675
GO:0044093	positive regulation of molecular function	0.0101	0.0016	6.51	0.14286	0.208811	ENSG00000138942	RNF185
GO:0051770	positive regulation of nitric-oxide synthase biosynthetic process	0.0101	0.0016	6.51	0.14286	0.208811	ENSG00000105835	NAMPT
GO:2001214	positive regulation of vasculogenesis	0.0101	0.0016	6.51	0.14286	0.208811	ENSG00000143622	RIT1
GO:0003279	cardiac septum development	0.0101	0.0016	6.29	0.14757	0.214007	ENSG00000172059	KLF11
GO:0045667	regulation of osteoblast differentiation	0.0101	0.0016	6.29	0.14757	0.214007	ENSG00000101265	RASSF2
GO:0051170	nuclear import	0.0101	0.0016	6.29	0.14757	0.214007	ENSG00000224578	HNRNPA1P48
GO:0090136	epithelial cell-cell adhesion	0.0101	0.0016	6.29	0.14757	0.214007	ENSG00000105559	PLEKHA4
GO:0031666	positive regulation of lipopolysaccharide-mediated signaling pathway	0.0202	0.007	2.89	0.152097	0.216147	ENSG00000010292;ENSG00000111961	NCAPD2;SASH1
GO:0051291	protein heterooligomerization	0.0202	0.007	2.89	0.152097	0.216147	ENSG00000100351;ENSG00000168040	GRAP2;FADD
GO:0000278	mitotic cell cycle	0.0101	0.0017	6.08	0.152255	0.216147	ENSG00000102572	STK24
GO:0006261	DNA-dependent DNA replication	0.0101	0.0017	6.08	0.152255	0.216147	ENSG00000198604	BAZ1A
GO:0006694	steroid biosynthetic process	0.0101	0.0017	6.08	0.152255	0.216147	ENSG00000137133	HINT2
GO:0008033	tRNA processing	0.0101	0.0017	6.08	0.152255	0.216147	ENSG00000116791	CRYZ
GO:0010839	negative regulation of keratinocyte proliferation	0.0101	0.0017	6.08	0.152255	0.216147	ENSG00000119138	KLF9
GO:0010906	regulation of glucose metabolic process	0.0101	0.0017	6.08	0.152255	0.216147	ENSG00000205629	LCMT1
GO:0048026	positive regulation of mRNA splicing, via spliceosome	0.0101	0.0017	6.08	0.152255	0.216147	ENSG00000204389	HSPA1A
GO:1904355	positive regulation of telomere capping	0.0101	0.0017	6.08	0.152255	0.216147	ENSG00000163932	PRKCD
GO:2000678	negative regulation of transcription regulatory region DNA binding	0.0101	0.0017	6.08	0.152255	0.216147	ENSG00000197372	ZNF675
GO:2000785	regulation of autophagosome assembly	0.0202	0.0071	2.85	0.15592	0.219813	ENSG00000116984;ENSG00000138942	MTR;RNF185
GO:0007213	G-protein coupled acetylcholine receptor signaling pathway	0.0101	0.0017	5.88	0.156913	0.219813	ENSG00000150681	RGS18
GO:0033280	response to vitamin D	0.0101	0.0017	5.88	0.156913	0.219813	ENSG00000095303	PTGS1
GO:0042307	positive regulation of protein import into nucleus	0.0101	0.0017	5.88	0.156913	0.219813	ENSG00000163932	PRKCD
GO:0055072	iron ion homeostasis	0.0101	0.0017	5.88	0.156913	0.219813	ENSG00000166710	B2M
GO:0097193	intrinsic apoptotic signaling pathway	0.0101	0.0017	5.88	0.156913	0.219813	ENSG00000055130	CUL1
GO:2000178	negative regulation of neural precursor cell proliferation	0.0101	0.0017	5.88	0.156913	0.219813	ENSG00000107263	RAPGEF1
GO:0002223	stimulatory C-type lectin receptor signaling pathway	0.0505	0.0288	1.75	0.157434	0.220126	ENSG00000010292;ENSG00000055130;ENSG00000143622;ENSG00000163932;ENSG00000244687	NCAPD2;CUL1;RIT1;PRKCD;UBE2V1
GO:0006937	regulation of muscle contraction	0.0101	0.0018	5.7	0.161547	0.222105	ENSG00000150681	RGS18
GO:0007212	dopamine receptor signaling pathway	0.0101	0.0018	5.7	0.161547	0.222105	ENSG00000172059	KLF11
GO:0042100	B cell proliferation	0.0101	0.0018	5.7	0.161547	0.222105	ENSG00000163932	PRKCD
GO:0045737	positive regulation of cyclin-dependent protein serine/threonine kinase activity	0.0101	0.0018	5.7	0.161547	0.222105	ENSG00000129315	CCNT1
GO:0048260	positive regulation of receptor-mediated endocytosis	0.0101	0.0018	5.7	0.161547	0.222105	ENSG00000166710	B2M
GO:0051497	negative regulation of stress fiber assembly	0.0101	0.0018	5.7	0.161547	0.222105	ENSG00000132376	INPP5K
GO:0071318	cellular response to ATP	0.0101	0.0018	5.7	0.161547	0.222105	ENSG00000095303	PTGS1
GO:0086064	cell communication by electrical coupling involved in cardiac conduction	0.0101	0.0018	5.7	0.161547	0.222105	ENSG00000096060	FKBP5
GO:0097067	cellular response to thyroid hormone stimulus	0.0101	0.0018	5.7	0.161547	0.222105	ENSG00000119138	KLF9
GO:0016337	cell-cell adhesion	0.0202	0.0073	2.76	0.163622	0.224541	ENSG00000078142;ENSG00000107263	PIK3C3;RAPGEF1
GO:0000045	autophagosome assembly	0.0101	0.0018	5.52	0.166155	0.225512	ENSG00000078142	PIK3C3
GO:0010801	negative regulation of peptidyl-threonine phosphorylation	0.0101	0.0018	5.52	0.166155	0.225512	ENSG00000132376	INPP5K
GO:0032211	negative regulation of telomere maintenance via telomerase	0.0101	0.0018	5.52	0.166155	0.225512	ENSG00000224578	HNRNPA1P48
GO:0036152	phosphatidylethanolamine acyl-chain remodeling	0.0101	0.0018	5.52	0.166155	0.225512	ENSG00000133321	PLAAT4
GO:0045760	positive regulation of action potential	0.0101	0.0018	5.52	0.166155	0.225512	ENSG00000224578	HNRNPA1P48
GO:0050775	positive regulation of dendrite morphogenesis	0.0101	0.0018	5.52	0.166155	0.225512	ENSG00000074755	ZZEF1
GO:0010744	positive regulation of macrophage derived foam cell differentiation	0.0101	0.0019	5.36	0.170738	0.227564	ENSG00000163736	PPBP
GO:0010804	negative regulation of tumor necrosis factor-mediated signaling pathway	0.0101	0.0019	5.36	0.170738	0.227564	ENSG00000197372	ZNF675
GO:0016358	dendrite development	0.0101	0.0019	5.36	0.170738	0.227564	ENSG00000166963	MAP1A
GO:0031146	SCF-dependent proteasomal ubiquitin-dependent protein catabolic process	0.0101	0.0019	5.36	0.170738	0.227564	ENSG00000055130	CUL1
GO:0032268	regulation of cellular protein metabolic process	0.0101	0.0019	5.36	0.170738	0.227564	ENSG00000134817	APLNR
GO:0034389	lipid particle organization	0.0101	0.0019	5.36	0.170738	0.227564	ENSG00000138398	PPIG
GO:0048008	platelet-derived growth factor receptor signaling pathway	0.0101	0.0019	5.36	0.170738	0.227564	ENSG00000107263	RAPGEF1
GO:0048585	negative regulation of response to stimulus	0.0101	0.0019	5.36	0.170738	0.227564	ENSG00000138942	RNF185
GO:0061136	regulation of proteasomal protein catabolic process	0.0101	0.0019	5.36	0.170738	0.227564	ENSG00000144747	TMF1
GO:0071391	cellular response to estrogen stimulus	0.0101	0.0019	5.36	0.170738	0.227564	ENSG00000132471	WBP2
GO:0006099	tricarboxylic acid cycle	0.0101	0.0019	5.21	0.175296	0.231557	ENSG00000131828	PDHA1
GO:0015991	ATP hydrolysis coupled proton transport	0.0101	0.0019	5.21	0.175296	0.231557	ENSG00000185883	ATP6V0C
GO:0031573	intra-S DNA damage checkpoint	0.0101	0.0019	5.21	0.175296	0.231557	ENSG00000130522	JUND
GO:0050434	positive regulation of viral transcription	0.0101	0.0019	5.21	0.175296	0.231557	ENSG00000129315	CCNT1
GO:0050999	regulation of nitric-oxide synthase activity	0.0101	0.0019	5.21	0.175296	0.231557	ENSG00000015285	WAS
GO:0031047	gene silencing by RNA	0.0202	0.0077	2.62	0.177258	0.233385	ENSG00000196313;ENSG00000197157	POM121;SND1
GO:0002026	regulation of the force of heart contraction	0.0101	0.002	5.06	0.179829	0.233385	ENSG00000182512	GLRX5
GO:0007369	gastrulation	0.0101	0.002	5.06	0.179829	0.233385	ENSG00000134817	APLNR
GO:0007602	phototransduction	0.0101	0.002	5.06	0.179829	0.233385	ENSG00000110697	PITPNM1
GO:0036151	phosphatidylcholine acyl-chain remodeling	0.0101	0.002	5.06	0.179829	0.233385	ENSG00000133321	PLAAT4
GO:0038166	angiotensin-activated signaling pathway	0.0101	0.002	5.06	0.179829	0.233385	ENSG00000134817	APLNR
GO:0046487	glyoxylate metabolic process	0.0101	0.002	5.06	0.179829	0.233385	ENSG00000131828	PDHA1
GO:0051960	regulation of nervous system development	0.0101	0.002	5.06	0.179829	0.233385	ENSG00000159873	CCDC117
GO:0090315	negative regulation of protein targeting to membrane	0.0101	0.002	5.06	0.179829	0.233385	ENSG00000132376	INPP5K
GO:0090383	phagosome acidification	0.0101	0.002	5.06	0.179829	0.233385	ENSG00000185883	ATP6V0C
GO:0006509	membrane protein ectodomain proteolysis	0.0101	0.0021	4.93	0.184338	0.237573	ENSG00000163932	PRKCD
GO:0042104	positive regulation of activated T cell proliferation	0.0101	0.0021	4.93	0.184338	0.237573	ENSG00000168040	FADD
GO:0042254	ribosome biogenesis	0.0101	0.0021	4.93	0.184338	0.237573	ENSG00000033050	ABCF2
GO:0043950	positive regulation of cAMP-mediated signaling	0.0101	0.0021	4.93	0.184338	0.237573	ENSG00000163736	PPBP
GO:0006461	protein complex assembly	0.0303	0.015	2.03	0.185119	0.238165	ENSG00000010292;ENSG00000138398;ENSG00000166710	NCAPD2;PPIG;B2M
GO:0035295	tube development	0.0101	0.0021	4.8	0.188822	0.241131	ENSG00000172059	KLF11
GO:0043408	regulation of MAPK cascade	0.0101	0.0021	4.8	0.188822	0.241131	ENSG00000100351	GRAP2
GO:0097192	extrinsic apoptotic signaling pathway in absence of ligand	0.0101	0.0021	4.8	0.188822	0.241131	ENSG00000168040	FADD
GO:0031295	T cell costimulation	0.0202	0.008	2.51	0.189084	0.241131	ENSG00000100351;ENSG00000231389	GRAP2;HLA-DPA1
GO:0000724	double-strand break repair via homologous recombination	0.0202	0.0081	2.5	0.191066	0.241131	ENSG00000184270;ENSG00000188486	H2AC21;H2AX
GO:0000083	regulation of transcription involved in G1/S transition of mitotic cell cycle	0.0101	0.0022	4.67	0.193282	0.241131	ENSG00000172059	KLF11
GO:0006409	tRNA export from nucleus	0.0101	0.0022	4.67	0.193282	0.241131	ENSG00000196313	POM121
GO:0030224	monocyte differentiation	0.0101	0.0022	4.67	0.193282	0.241131	ENSG00000163564	PYHIN1
GO:0030522	intracellular receptor signaling pathway	0.0101	0.0022	4.67	0.193282	0.241131	ENSG00000084070	SMAP2
GO:0031333	negative regulation of protein complex assembly	0.0101	0.0022	4.67	0.193282	0.241131	ENSG00000205629	LCMT1
GO:0036258	multivesicular body assembly	0.0101	0.0022	4.67	0.193282	0.241131	ENSG00000255112	CHMP1B
GO:0045022	early endosome to late endosome transport	0.0101	0.0022	4.67	0.193282	0.241131	ENSG00000078142	PIK3C3
GO:0045046	protein import into peroxisome membrane	0.0101	0.0022	4.67	0.193282	0.241131	ENSG00000215193	PEX26
GO:0046580	negative regulation of Ras protein signal transduction	0.0101	0.0022	4.67	0.193282	0.241131	ENSG00000107263	RAPGEF1
GO:0048025	negative regulation of mRNA splicing, via spliceosome	0.0101	0.0022	4.67	0.193282	0.241131	ENSG00000119314	PTBP3
GO:0061024	membrane organization	0.0101	0.0022	4.67	0.193282	0.241131	ENSG00000197971	MBP
GO:0061621	canonical glycolysis	0.0101	0.0022	4.67	0.193282	0.241131	ENSG00000171314	PGAM1
GO:1901214	regulation of neuron death	0.0101	0.0022	4.67	0.193282	0.241131	ENSG00000143622	RIT1
GO:0003382	epithelial cell morphogenesis	0.0101	0.0022	4.56	0.197717	0.24625	ENSG00000143622	RIT1
GO:0043488	regulation of mRNA stability	0.0202	0.0083	2.43	0.199021	0.247458	ENSG00000163932;ENSG00000204389	PRKCD;HSPA1A
GO:0000188	inactivation of MAPK activity	0.0101	0.0023	4.45	0.202129	0.249647	ENSG00000150681	RGS18
GO:0010827	regulation of glucose transport	0.0101	0.0023	4.45	0.202129	0.249647	ENSG00000196313	POM121
GO:0042346	positive regulation of NF-kappaB import into nucleus	0.0101	0.0023	4.45	0.202129	0.249647	ENSG00000095303	PTGS1
GO:0046686	response to cadmium ion	0.0101	0.0023	4.45	0.202129	0.249647	ENSG00000166710	B2M
GO:0045453	bone resorption	0.0202	0.0084	2.4	0.203014	0.250323	ENSG00000010292;ENSG00000197372	NCAPD2;ZNF675
GO:0019083	viral transcription	0.0202	0.0085	2.38	0.205014	0.252369	ENSG00000196313;ENSG00000270800	POM121;RPS10-NUDT3
GO:0006970	response to osmotic stress	0.0101	0.0023	4.34	0.206516	0.252957	ENSG00000130522	JUND
GO:0035584	calcium-mediated signaling using intracellular calcium source	0.0101	0.0023	4.34	0.206516	0.252957	ENSG00000096060	FKBP5
GO:1900745	positive regulation of p38MAPK cascade	0.0101	0.0023	4.34	0.206516	0.252957	ENSG00000111961	SASH1
GO:0090303	positive regulation of wound healing	0.0101	0.0024	4.24	0.210879	0.257876	ENSG00000163932	PRKCD
GO:0001890	placenta development	0.0101	0.0024	4.14	0.215219	0.260603	ENSG00000074755	ZZEF1
GO:0006997	nucleus organization	0.0101	0.0024	4.14	0.215219	0.260603	ENSG00000255112	CHMP1B
GO:0007026	negative regulation of microtubule depolymerization	0.0101	0.0024	4.14	0.215219	0.260603	ENSG00000166963	MAP1A
GO:0007339	binding of sperm to zona pellucida	0.0101	0.0024	4.14	0.215219	0.260603	ENSG00000204389	HSPA1A
GO:0007610	behavior	0.0101	0.0024	4.14	0.215219	0.260603	ENSG00000143622	RIT1
GO:0050771	negative regulation of axonogenesis	0.0101	0.0024	4.14	0.215219	0.260603	ENSG00000197971	MBP
GO:0007163	establishment or maintenance of cell polarity	0.0101	0.0025	4.05	0.219535	0.264532	ENSG00000102572	STK24
GO:0051403	stress-activated MAPK cascade	0.0101	0.0025	4.05	0.219535	0.264532	ENSG00000055130	CUL1
GO:0060315	negative regulation of ryanodine-sensitive calcium-release channel activity	0.0101	0.0025	4.05	0.219535	0.264532	ENSG00000096060	FKBP5
GO:0007088	regulation of mitotic nuclear division	0.0101	0.0025	3.96	0.223828	0.266241	ENSG00000074755	ZZEF1
GO:0010575	positive regulation of vascular endothelial growth factor production	0.0101	0.0025	3.96	0.223828	0.266241	ENSG00000095303	PTGS1
GO:0019216	regulation of lipid metabolic process	0.0101	0.0025	3.96	0.223828	0.266241	ENSG00000143622	RIT1
GO:0030100	regulation of endocytosis	0.0101	0.0025	3.96	0.223828	0.266241	ENSG00000176783	RUFY1
GO:0032465	regulation of cytokinesis	0.0101	0.0025	3.96	0.223828	0.266241	ENSG00000078142	PIK3C3
GO:0045184	establishment of protein localization	0.0101	0.0025	3.96	0.223828	0.266241	ENSG00000132471	WBP2
GO:2000114	regulation of establishment of cell polarity	0.0101	0.0025	3.96	0.223828	0.266241	ENSG00000143622	RIT1
GO:2001235	positive regulation of apoptotic signaling pathway	0.0101	0.0025	3.96	0.223828	0.266241	ENSG00000163932	PRKCD
GO:0051726	regulation of cell cycle	0.0202	0.009	2.24	0.225124	0.267354	ENSG00000171223;ENSG00000204389	JUNB;HSPA1A
GO:0006338	chromatin remodeling	0.0303	0.0166	1.83	0.226065	0.268042	ENSG00000110025;ENSG00000159873;ENSG00000198604	SNX15;CCDC117;BAZ1A
GO:0006888	ER to Golgi vesicle-mediated transport	0.0202	0.0091	2.22	0.227144	0.268305	ENSG00000070182;ENSG00000115216	SPTB;NRBP1
GO:0006446	regulation of translational initiation	0.0101	0.0026	3.88	0.228097	0.268305	ENSG00000158417	EIF5B
GO:0050772	positive regulation of axonogenesis	0.0101	0.0026	3.88	0.228097	0.268305	ENSG00000102572	STK24
GO:0071732	cellular response to nitric oxide	0.0101	0.0026	3.88	0.228097	0.268305	ENSG00000116984	MTR
GO:0090201	negative regulation of release of cytochrome c from mitochondria	0.0101	0.0026	3.88	0.228097	0.268305	ENSG00000198836	OPA1
GO:0014070	response to organic cyclic compound	0.0202	0.0091	2.21	0.229166	0.268709	ENSG00000105835;ENSG00000163932	NAMPT;PRKCD
GO:0043154	negative regulation of cysteine-type endopeptidase activity involved in apoptotic process	0.0202	0.0091	2.21	0.229166	0.268709	ENSG00000170540;ENSG00000204389	ARL6IP1;HSPA1A
GO:0048468	cell development	0.0202	0.0092	2.2	0.231189	0.270652	ENSG00000010292;ENSG00000159873	NCAPD2;CCDC117
GO:0045653	negative regulation of megakaryocyte differentiation	0.0101	0.0027	3.8	0.232343	0.271575	ENSG00000163736	PPBP
GO:0001938	positive regulation of endothelial cell proliferation	0.0202	0.0093	2.18	0.233213	0.272162	ENSG00000130522;ENSG00000171223	JUND;JUNB
GO:0007411	axon guidance	0.0303	0.017	1.79	0.236212	0.273918	ENSG00000070182;ENSG00000100351;ENSG00000163932	SPTB;GRAP2;PRKCD
GO:0001578	microtubule bundle formation	0.0101	0.0027	3.72	0.236566	0.273918	ENSG00000166963	MAP1A
GO:0003281	ventricular septum development	0.0101	0.0027	3.72	0.236566	0.273918	ENSG00000119138	KLF9
GO:0042771	intrinsic apoptotic signaling pathway in response to DNA damage by p53 class mediator	0.0101	0.0027	3.72	0.236566	0.273918	ENSG00000163564	PYHIN1
GO:0045987	positive regulation of smooth muscle contraction	0.0101	0.0027	3.72	0.236566	0.273918	ENSG00000095303	PTGS1
GO:0071260	cellular response to mechanical stimulus	0.0202	0.0094	2.14	0.239291	0.276642	ENSG00000095303;ENSG00000168040	PTGS1;FADD
GO:0048519	negative regulation of biological process	0.0101	0.0028	3.65	0.240766	0.277913	ENSG00000116791	CRYZ
GO:0001889	liver development	0.0202	0.0095	2.13	0.24132	0.278119	ENSG00000130522;ENSG00000171223	JUND;JUNB
GO:0009617	response to bacterium	0.0101	0.0028	3.57	0.244942	0.281419	ENSG00000138942	RNF185
GO:0045671	negative regulation of osteoclast differentiation	0.0101	0.0028	3.57	0.244942	0.281419	ENSG00000197372	ZNF675
GO:0043123	positive regulation of I-kappaB kinase/NF-kappaB signaling	0.0505	0.0339	1.49	0.245541	0.28167	ENSG00000010292;ENSG00000096060;ENSG00000163932;ENSG00000168040;ENSG00000244687	NCAPD2;FKBP5;PRKCD;FADD;UBE2V1
GO:0000729	DNA double-strand break processing	0.0101	0.0029	3.51	0.249097	0.284821	ENSG00000244687	UBE2V1
GO:0070911	global genome nucleotide-excision repair	0.0101	0.0029	3.51	0.249097	0.284821	ENSG00000244687	UBE2V1
GO:0042102	positive regulation of T cell proliferation	0.0202	0.0097	2.08	0.249441	0.284821	ENSG00000010292;ENSG00000231389	NCAPD2;HLA-DPA1
GO:0003008	system process	0.0101	0.0029	3.44	0.253228	0.287815	ENSG00000143622	RIT1
GO:0007032	endosome organization	0.0101	0.0029	3.44	0.253228	0.287815	ENSG00000078142	PIK3C3
GO:0048584	positive regulation of response to stimulus	0.0101	0.0029	3.44	0.253228	0.287815	ENSG00000138942	RNF185
GO:0006120	mitochondrial electron transport, NADH to ubiquinone	0.0101	0.003	3.38	0.257337	0.290523	ENSG00000090266	NDUFB2
GO:0007585	respiratory gaseous exchange	0.0101	0.003	3.38	0.257337	0.290523	ENSG00000171314	PGAM1
GO:0035666	TRIF-dependent toll-like receptor signaling pathway	0.0101	0.003	3.38	0.257337	0.290523	ENSG00000168040	FADD
GO:0051973	positive regulation of telomerase activity	0.0101	0.003	3.38	0.257337	0.290523	ENSG00000163932	PRKCD
GO:0050900	leukocyte migration	0.0202	0.0099	2.04	0.257571	0.290523	ENSG00000100351;ENSG00000143622	GRAP2;RIT1
GO:0001568	blood vessel development	0.0101	0.003	3.31	0.261424	0.293085	ENSG00000107263	RAPGEF1
GO:0033572	transferrin transport	0.0101	0.003	3.31	0.261424	0.293085	ENSG00000185883	ATP6V0C
GO:0036297	interstrand cross-link repair	0.0101	0.003	3.31	0.261424	0.293085	ENSG00000162607	USP1
GO:0044260	cellular macromolecule metabolic process	0.0101	0.003	3.31	0.261424	0.293085	ENSG00000198836	OPA1
GO:0006094	gluconeogenesis	0.0101	0.0031	3.25	0.265488	0.296297	ENSG00000171314	PGAM1
GO:0007080	mitotic metaphase plate congression	0.0101	0.0031	3.25	0.265488	0.296297	ENSG00000255112	CHMP1B
GO:0051090	regulation of DNA binding transcription factor activity	0.0101	0.0031	3.25	0.265488	0.296297	ENSG00000171223	JUNB
GO:0070534	protein K63-linked ubiquitination	0.0404	0.0265	1.52	0.268729	0.299455	ENSG00000010292;ENSG00000138942;ENSG00000244687;ENSG00000255112	NCAPD2;RNF185;UBE2V1;CHMP1B
GO:0030097	hemopoiesis	0.0101	0.0032	3.2	0.269531	0.299455	ENSG00000182512	GLRX5
GO:0046034	ATP metabolic process	0.0101	0.0032	3.2	0.269531	0.299455	ENSG00000204389	HSPA1A
GO:0036092	phosphatidylinositol-3-phosphate biosynthetic process	0.0101	0.0032	3.14	0.273551	0.303013	ENSG00000078142	PIK3C3
GO:0045773	positive regulation of axon extension	0.0101	0.0032	3.14	0.273551	0.303013	ENSG00000166963	MAP1A
GO:0051607	defense response to virus	0.0202	0.0104	1.94	0.275876	0.305133	ENSG00000163564;ENSG00000168040	PYHIN1;FADD
GO:0021510	spinal cord development	0.0101	0.0033	3.04	0.281526	0.310455	ENSG00000119314	PTBP3
GO:0097421	liver regeneration	0.0101	0.0033	3.04	0.281526	0.310455	ENSG00000143622	RIT1
GO:0042752	regulation of circadian rhythm	0.0101	0.0034	2.99	0.285481	0.314348	ENSG00000119138	KLF9
GO:0048513	animal organ development	0.0202	0.0107	1.89	0.286041	0.314498	ENSG00000138942;ENSG00000255112	RNF185;CHMP1B
GO:0007269	neurotransmitter secretion	0.0101	0.0034	2.94	0.289414	0.316796	ENSG00000204389	HSPA1A
GO:0045070	positive regulation of viral genome replication	0.0101	0.0034	2.94	0.289414	0.316796	ENSG00000138398	PPIG
GO:0045907	positive regulation of vasoconstriction	0.0101	0.0034	2.94	0.289414	0.316796	ENSG00000095303	PTGS1
GO:0006513	protein monoubiquitination	0.0101	0.0035	2.89	0.293326	0.319192	ENSG00000055130	CUL1
GO:0030514	negative regulation of BMP signaling pathway	0.0101	0.0035	2.89	0.293326	0.319192	ENSG00000119138	KLF9
GO:0032967	positive regulation of collagen biosynthetic process	0.0101	0.0035	2.89	0.293326	0.319192	ENSG00000094975	SUCO
GO:0046326	positive regulation of glucose import	0.0101	0.0035	2.89	0.293326	0.319192	ENSG00000143622	RIT1
GO:0035307	positive regulation of protein dephosphorylation	0.0101	0.0035	2.85	0.297217	0.322952	ENSG00000163932	PRKCD
GO:0016241	regulation of macroautophagy	0.0101	0.0036	2.8	0.301086	0.326677	ENSG00000185883	ATP6V0C
GO:0090285	negative regulation of protein glycosylation in Golgi	0.0303	0.0195	1.55	0.304441	0.328926	ENSG00000123505;ENSG00000144747;ENSG00000255112	AMD1;TMF1;CHMP1B
GO:0006006	glucose metabolic process	0.0101	0.0037	2.76	0.304934	0.328926	ENSG00000131828	PDHA1
GO:0075733	intracellular transport of virus	0.0101	0.0037	2.76	0.304934	0.328926	ENSG00000196313	POM121
GO:0090023	positive regulation of neutrophil chemotaxis	0.0101	0.0037	2.76	0.304934	0.328926	ENSG00000163736	PPBP
GO:0032981	mitochondrial respiratory chain complex I assembly	0.0101	0.0037	2.72	0.308762	0.332571	ENSG00000090266	NDUFB2
GO:0044763	cellular process	0.0202	0.0114	1.77	0.312392	0.33376	ENSG00000116791;ENSG00000122515	CRYZ;ZMIZ2
GO:0006661	phosphatidylinositol biosynthetic process	0.0101	0.0038	2.68	0.312568	0.33376	ENSG00000132376	INPP5K
GO:0010811	positive regulation of cell-substrate adhesion	0.0101	0.0038	2.68	0.312568	0.33376	ENSG00000084070	SMAP2
GO:0043967	histone H4 acetylation	0.0101	0.0038	2.68	0.312568	0.33376	ENSG00000084070	SMAP2
GO:0044281	small molecule metabolic process	0.0101	0.0038	2.68	0.312568	0.33376	ENSG00000255112	CHMP1B
GO:2000379	positive regulation of reactive oxygen species metabolic process	0.0101	0.0038	2.68	0.312568	0.33376	ENSG00000100351	GRAP2
GO:0070374	positive regulation of ERK1 and ERK2 cascade	0.0303	0.0198	1.53	0.313455	0.333953	ENSG00000130522;ENSG00000143622;ENSG00000171223	JUND;RIT1;JUNB
GO:0045944	positive regulation of transcription from RNA polymerase II promoter	0.1313	0.1119	1.17	0.313696	0.333953	ENSG00000010292;ENSG00000105835;ENSG00000110025;ENSG00000119138;ENSG00000122515;ENSG00000129315;ENSG00000132471;ENSG00000143622;ENSG00000159873;ENSG00000163564;ENSG00000163736;ENSG00000168040;ENSG00000172059	NCAPD2;NAMPT;SNX15;KLF9;ZMIZ2;CCNT1;WBP2;RIT1;CCDC117;PYHIN1;PPBP;FADD;KLF11
GO:0007368	determination of left/right symmetry	0.0101	0.0038	2.64	0.316354	0.333953	ENSG00000172059	KLF11
GO:0010506	regulation of autophagy	0.0101	0.0038	2.64	0.316354	0.333953	ENSG00000163564	PYHIN1
GO:0019731	antibacterial humoral response	0.0101	0.0038	2.64	0.316354	0.333953	ENSG00000166710	B2M
GO:0021549	cerebellum development	0.0101	0.0038	2.64	0.316354	0.333953	ENSG00000119314	PTBP3
GO:0042552	myelination	0.0101	0.0038	2.64	0.316354	0.333953	ENSG00000197971	MBP
GO:0060612	adipose tissue development	0.0101	0.0038	2.64	0.316354	0.333953	ENSG00000105835	NAMPT
GO:0031954	positive regulation of protein autophosphorylation	0.0101	0.0039	2.6	0.320119	0.336853	ENSG00000101265	RASSF2
GO:1902042	negative regulation of extrinsic apoptotic signaling pathway via death domain receptors	0.0101	0.0039	2.6	0.320119	0.336853	ENSG00000168040	FADD
GO:0045624	positive regulation of T-helper cell differentiation	0.0202	0.0116	1.74	0.320465	0.336853	ENSG00000110025;ENSG00000159873	SNX15;CCDC117
GO:0008380	RNA splicing	0.0101	0.0039	2.57	0.323864	0.339462	ENSG00000138398	PPIG
GO:0034644	cellular response to UV	0.0101	0.0039	2.57	0.323864	0.339462	ENSG00000095303	PTGS1
GO:0070098	chemokine-mediated signaling pathway	0.0101	0.004	2.53	0.327588	0.342881	ENSG00000163736	PPBP
GO:0007275	multicellular organism development	0.0404	0.0293	1.38	0.330454	0.345393	ENSG00000084070;ENSG00000094975;ENSG00000123933;ENSG00000184357	SMAP2;SUCO;MXD4;H1-5
GO:0001649	osteoblast differentiation	0.0202	0.012	1.69	0.332532	0.347076	ENSG00000143622;ENSG00000197157	RIT1;SND1
GO:0090005	negative regulation of protein localization to plasma membrane	0.0303	0.0206	1.47	0.334513	0.347667	ENSG00000123505;ENSG00000144747;ENSG00000255112	AMD1;TMF1;CHMP1B
GO:0032481	positive regulation of type I interferon production	0.0101	0.0041	2.46	0.334975	0.347667	ENSG00000163564	PYHIN1
GO:0048518	positive regulation of biological process	0.0101	0.0041	2.46	0.334975	0.347667	ENSG00000150681	RGS18
GO:0060326	cell chemotaxis	0.0101	0.0041	2.46	0.334975	0.347667	ENSG00000163932	PRKCD
GO:0000381	regulation of alternative mRNA splicing, via spliceosome	0.0101	0.0042	2.43	0.338639	0.348057	ENSG00000119314	PTBP3
GO:0007202	activation of phospholipase C activity	0.0101	0.0042	2.43	0.338639	0.348057	ENSG00000163932	PRKCD
GO:0016485	protein processing	0.0101	0.0042	2.43	0.338639	0.348057	ENSG00000078142	PIK3C3
GO:0030317	flagellated sperm motility	0.0101	0.0042	2.43	0.338639	0.348057	ENSG00000144747	TMF1
GO:0045786	negative regulation of cell cycle	0.0101	0.0042	2.43	0.338639	0.348057	ENSG00000095303	PTGS1
GO:0048015	phosphatidylinositol-mediated signaling	0.0101	0.0042	2.43	0.338639	0.348057	ENSG00000078142	PIK3C3
GO:0051781	positive regulation of cell division	0.0101	0.0042	2.43	0.338639	0.348057	ENSG00000163736	PPBP
GO:0002479	antigen processing and presentation of exogenous peptide antigen via MHC class I, TAP-dependent	0.0101	0.0042	2.4	0.342282	0.348207	ENSG00000166710	B2M
GO:0007249	I-kappaB kinase/NF-kappaB signaling	0.0101	0.0042	2.4	0.342282	0.348207	ENSG00000197372	ZNF675
GO:0009411	response to UV	0.0101	0.0042	2.4	0.342282	0.348207	ENSG00000162607	USP1
GO:0009966	regulation of signal transduction	0.0101	0.0042	2.4	0.342282	0.348207	ENSG00000138942	RNF185
GO:0045931	positive regulation of mitotic cell cycle	0.0101	0.0042	2.4	0.342282	0.348207	ENSG00000135930	EIF4E2
GO:0050829	defense response to Gram-negative bacterium	0.0101	0.0042	2.4	0.342282	0.348207	ENSG00000166710	B2M
GO:0098869	cellular oxidant detoxification	0.0101	0.0042	2.4	0.342282	0.348207	ENSG00000095303	PTGS1
GO:0048523	negative regulation of cellular process	0.0202	0.0122	1.65	0.342544	0.348207	ENSG00000116984;ENSG00000134817	MTR;APLNR
GO:0016042	lipid catabolic process	0.0101	0.0043	2.37	0.345906	0.350663	ENSG00000133321	PLAAT4
GO:0048536	spleen development	0.0101	0.0043	2.37	0.345906	0.350663	ENSG00000168040	FADD
GO:0042475	odontogenesis of dentin-containing tooth	0.0202	0.0124	1.63	0.346536	0.350821	ENSG00000010292;ENSG00000143622	NCAPD2;RIT1
GO:0001503	ossification	0.0202	0.0124	1.63	0.348529	0.352358	ENSG00000010292;ENSG00000172059	NCAPD2;KLF11
GO:0040008	regulation of growth	0.0101	0.0043	2.34	0.34951	0.352388	ENSG00000084070	SMAP2
GO:0042059	negative regulation of epidermal growth factor receptor signaling pathway	0.0101	0.0043	2.34	0.34951	0.352388	ENSG00000100351	GRAP2
GO:0071277	cellular response to calcium ion	0.0202	0.0125	1.62	0.35052	0.352926	ENSG00000130522;ENSG00000171223	JUND;JUNB
GO:0007049	cell cycle	0.0202	0.0125	1.61	0.352509	0.354448	ENSG00000101265;ENSG00000163564	RASSF2;PYHIN1
GO:0018107	peptidyl-threonine phosphorylation	0.0101	0.0044	2.31	0.353094	0.354555	ENSG00000163932	PRKCD
GO:0031397	negative regulation of protein ubiquitination	0.0101	0.0044	2.28	0.356659	0.356599	ENSG00000204389	HSPA1A
GO:0045860	positive regulation of protein kinase activity	0.0101	0.0044	2.28	0.356659	0.356599	ENSG00000101265	RASSF2
GO:0050690	regulation of defense response to virus by virus	0.0101	0.0044	2.28	0.356659	0.356599	ENSG00000166710	B2M
GO:0010508	positive regulation of autophagy	0.0303	0.0214	1.41	0.357055	0.356599	ENSG00000123505;ENSG00000144747;ENSG00000255112	AMD1;TMF1;CHMP1B
GO:0007018	microtubule-based movement	0.0101	0.0045	2.25	0.360204	0.358055	ENSG00000126777	KTN1
GO:0031623	receptor internalization	0.0101	0.0045	2.25	0.360204	0.358055	ENSG00000100351	GRAP2
GO:0045071	negative regulation of viral genome replication	0.0101	0.0045	2.25	0.360204	0.358055	ENSG00000163564	PYHIN1
GO:0051571	positive regulation of histone H3-K4 methylation	0.0202	0.0127	1.58	0.360445	0.358055	ENSG00000110025;ENSG00000159873	SNX15;CCDC117
GO:0032880	regulation of protein localization	0.0101	0.0045	2.22	0.36373	0.359871	ENSG00000096060	FKBP5
GO:0061734	parkin-mediated stimulation of mitophagy in response to mitochondrial depolarization	0.0101	0.0045	2.22	0.36373	0.359871	ENSG00000116984	MTR
GO:0071157	negative regulation of cell cycle arrest	0.0101	0.0045	2.22	0.36373	0.359871	ENSG00000129315	CCNT1
GO:0032147	activation of protein kinase activity	0.0101	0.0046	2.2	0.367237	0.362856	ENSG00000163932	PRKCD
GO:0017148	negative regulation of translation	0.0101	0.0047	2.17	0.370724	0.364358	ENSG00000135930	EIF4E2
GO:0030177	positive regulation of Wnt signaling pathway	0.0101	0.0047	2.17	0.370724	0.364358	ENSG00000185883	ATP6V0C
GO:0038061	NIK/NF-kappaB signaling	0.0101	0.0047	2.17	0.370724	0.364358	ENSG00000055130	CUL1
GO:0045595	regulation of cell differentiation	0.0101	0.0047	2.17	0.370724	0.364358	ENSG00000134817	APLNR
GO:0010955	negative regulation of protein processing	0.0303	0.022	1.38	0.372037	0.365164	ENSG00000123505;ENSG00000144747;ENSG00000255112	AMD1;TMF1;CHMP1B
GO:0016197	endosomal transport	0.0101	0.0047	2.14	0.374193	0.365345	ENSG00000015285	WAS
GO:0031648	protein destabilization	0.0101	0.0047	2.14	0.374193	0.365345	ENSG00000138942	RNF185
GO:0045429	positive regulation of nitric oxide biosynthetic process	0.0101	0.0047	2.14	0.374193	0.365345	ENSG00000095303	PTGS1
GO:0051965	positive regulation of synapse assembly	0.0101	0.0047	2.14	0.374193	0.365345	ENSG00000244687	UBE2V1
GO:0006954	inflammatory response	0.0303	0.0222	1.37	0.376521	0.367134	ENSG00000134817;ENSG00000138942;ENSG00000163564	APLNR;RNF185;PYHIN1
GO:0006935	chemotaxis	0.0101	0.0048	2.12	0.377642	0.367744	ENSG00000134817	APLNR
GO:0002027	regulation of heart rate	0.0101	0.0048	2.1	0.381073	0.370112	ENSG00000096060	FKBP5
GO:0019722	calcium-mediated signaling	0.0101	0.0048	2.1	0.381073	0.370112	ENSG00000270800	RPS10-NUDT3
GO:1903599	positive regulation of autophagy of mitochondrion	0.0101	0.0049	2.07	0.384485	0.372937	ENSG00000116984	MTR
GO:0045893	positive regulation of transcription, DNA-templated	0.0303	0.0227	1.34	0.389934	0.375569	ENSG00000132376;ENSG00000147548;ENSG00000244687	INPP5K;NSD3;UBE2V1
GO:0042493	response to drug	0.0404	0.032	1.26	0.390481	0.375569	ENSG00000095303;ENSG00000130522;ENSG00000166710;ENSG00000171223	PTGS1;JUND;B2M;JUNB
GO:0001895	retina homeostasis	0.0101	0.005	2.03	0.391254	0.375569	ENSG00000166710	B2M
GO:0006366	transcription from RNA polymerase II promoter	0.0101	0.005	2.03	0.391254	0.375569	ENSG00000144747	TMF1
GO:0009888	tissue development	0.0101	0.005	2.03	0.391254	0.375569	ENSG00000172059	KLF11
GO:0009967	positive regulation of signal transduction	0.0101	0.005	2.03	0.391254	0.375569	ENSG00000100351	GRAP2
GO:0019233	sensory perception of pain	0.0101	0.005	2.03	0.391254	0.375569	ENSG00000095303	PTGS1
GO:0030521	androgen receptor signaling pathway	0.0101	0.005	2.03	0.391254	0.375569	ENSG00000096060	FKBP5
GO:0042981	regulation of apoptotic process	0.0202	0.0137	1.47	0.395694	0.37934	ENSG00000102572;ENSG00000205629	STK24;LCMT1
GO:0045454	cell redox homeostasis	0.0101	0.0051	1.98	0.397948	0.381009	ENSG00000182512	GLRX5
GO:0010595	positive regulation of endothelial cell migration	0.0101	0.0052	1.96	0.401268	0.381721	ENSG00000111961	SASH1
GO:0030838	positive regulation of actin filament polymerization	0.0101	0.0052	1.96	0.401268	0.381721	ENSG00000100351	GRAP2
GO:0032922	circadian regulation of gene expression	0.0101	0.0052	1.96	0.401268	0.381721	ENSG00000105835	NAMPT
GO:0050790	regulation of catalytic activity	0.0101	0.0052	1.96	0.401268	0.381721	ENSG00000117602	RCAN3
GO:0071407	cellular response to organic cyclic compound	0.0101	0.0052	1.96	0.401268	0.381721	ENSG00000144747	TMF1
GO:0019886	antigen processing and presentation of exogenous peptide antigen via MHC class II	0.0202	0.0141	1.44	0.407254	0.386498	ENSG00000010292;ENSG00000231389	NCAPD2;HLA-DPA1
GO:0032467	positive regulation of cytokinesis	0.0101	0.0053	1.92	0.407854	0.386498	ENSG00000163932	PRKCD
GO:0051056	regulation of small GTPase mediated signal transduction	0.0101	0.0053	1.92	0.407854	0.386498	ENSG00000107863	ARHGAP21
GO:0034599	cellular response to oxidative stress	0.0101	0.0054	1.86	0.417598	0.394722	ENSG00000204389	HSPA1A
GO:0045815	positive regulation of gene expression, epigenetic	0.0101	0.0054	1.86	0.417598	0.394722	ENSG00000132471	WBP2
GO:0070125	mitochondrial translational elongation	0.0101	0.0055	1.82	0.424006	0.399759	ENSG00000116221	MRPL37
GO:1903779	regulation of cardiac conduction	0.0101	0.0055	1.82	0.424006	0.399759	ENSG00000096060	FKBP5
GO:0001558	regulation of cell growth	0.0101	0.0057	1.79	0.430344	0.404192	ENSG00000163932	PRKCD
GO:0006368	transcription elongation from RNA polymerase II promoter	0.0101	0.0057	1.79	0.430344	0.404192	ENSG00000129315	CCNT1
GO:0070126	mitochondrial translational termination	0.0101	0.0057	1.79	0.430344	0.404192	ENSG00000116221	MRPL37
GO:0002244	hematopoietic progenitor cell differentiation	0.0101	0.0057	1.77	0.433487	0.405602	ENSG00000112365	ZBTB24
GO:0007173	epidermal growth factor receptor signaling pathway	0.0101	0.0057	1.77	0.433487	0.405602	ENSG00000143622	RIT1
GO:0032091	negative regulation of protein binding	0.0101	0.0057	1.77	0.433487	0.405602	ENSG00000163932	PRKCD
GO:0098792	xenophagy	0.0202	0.015	1.35	0.439418	0.410633	ENSG00000166963;ENSG00000197372	MAP1A;ZNF675
GO:0000226	microtubule cytoskeleton organization	0.0101	0.0059	1.72	0.442813	0.412246	ENSG00000074755	ZZEF1
GO:0014066	regulation of phosphatidylinositol 3-kinase signaling	0.0101	0.0059	1.72	0.442813	0.412246	ENSG00000100351	GRAP2
GO:0016049	cell growth	0.0101	0.0059	1.72	0.442813	0.412246	ENSG00000055044	NOP58
GO:0010507	negative regulation of autophagy	0.0101	0.0059	1.7	0.445888	0.414069	ENSG00000138942	RNF185
GO:0046718	viral entry into host cell	0.0101	0.0059	1.7	0.445888	0.414069	ENSG00000204389	HSPA1A
GO:0051092	positive regulation of NF-kappaB transcription factor activity	0.0404	0.0345	1.17	0.447393	0.414946	ENSG00000010292;ENSG00000163932;ENSG00000204389;ENSG00000244687	NCAPD2;PRKCD;HSPA1A;UBE2V1
GO:0007077	mitotic nuclear envelope disassembly	0.0101	0.006	1.69	0.448947	0.415866	ENSG00000196313	POM121
GO:0007200	phospholipase C-activating G-protein coupled receptor signaling pathway	0.0101	0.006	1.67	0.451988	0.417119	ENSG00000134817	APLNR
GO:0008544	epidermis development	0.0101	0.006	1.67	0.451988	0.417119	ENSG00000015285	WAS
GO:0051289	protein homotetramerization	0.0101	0.006	1.67	0.451988	0.417119	ENSG00000116791	CRYZ
GO:0070936	protein K48-linked ubiquitination	0.0202	0.0155	1.31	0.45423	0.418667	ENSG00000138942;ENSG00000255112	RNF185;CHMP1B
GO:0051023	regulation of immunoglobulin secretion	0.0101	0.0061	1.66	0.455013	0.418868	ENSG00000010292	NCAPD2
GO:0032436	positive regulation of proteasomal ubiquitin-dependent protein catabolic process	0.0101	0.0062	1.64	0.458021	0.421114	ENSG00000244687	UBE2V1
GO:0035556	intracellular signal transduction	0.0202	0.0156	1.29	0.459728	0.422159	ENSG00000115216;ENSG00000134817	NRBP1;APLNR
GO:0006406	mRNA export from nucleus	0.0101	0.0062	1.63	0.461013	0.422293	ENSG00000196313	POM121
GO:0043085	positive regulation of catalytic activity	0.0101	0.0062	1.63	0.461013	0.422293	ENSG00000134817	APLNR
GO:0045084	positive regulation of interleukin-12 biosynthetic process	0.0101	0.0063	1.61	0.463988	0.424494	ENSG00000010292	NCAPD2
GO:0016311	dephosphorylation	0.0101	0.0063	1.6	0.466948	0.426149	ENSG00000171314	PGAM1
GO:0032092	positive regulation of protein binding	0.0101	0.0063	1.6	0.466948	0.426149	ENSG00000096060	FKBP5
GO:0043065	positive regulation of apoptotic process	0.0505	0.0454	1.11	0.469026	0.42621	ENSG00000010292;ENSG00000095303;ENSG00000101265;ENSG00000138398;ENSG00000172059	NCAPD2;PTGS1;RASSF2;PPIG;KLF11
GO:0007613	memory	0.0101	0.0064	1.58	0.469891	0.42621	ENSG00000095303	PTGS1
GO:0030182	neuron differentiation	0.0101	0.0064	1.58	0.469891	0.42621	ENSG00000115216	NRBP1
GO:0045410	positive regulation of interleukin-6 biosynthetic process	0.0101	0.0064	1.58	0.469891	0.42621	ENSG00000010292	NCAPD2
GO:0046330	positive regulation of JNK cascade	0.0101	0.0064	1.58	0.469891	0.42621	ENSG00000101265	RASSF2
GO:0006936	muscle contraction	0.0101	0.0065	1.56	0.475729	0.430452	ENSG00000096060	FKBP5
GO:0070373	negative regulation of ERK1 and ERK2 cascade	0.0101	0.0065	1.56	0.475729	0.430452	ENSG00000107263	RAPGEF1
GO:0001525	angiogenesis	0.0202	0.0163	1.24	0.481399	0.435051	ENSG00000130522;ENSG00000171223	JUND;JUNB
GO:0071333	cellular response to glucose stimulus	0.0101	0.0067	1.52	0.484367	0.4372	ENSG00000143622	RIT1
GO:0051437	positive regulation of ubiquitin-protein ligase activity involved in regulation of mitotic cell cycle transition	0.0101	0.0067	1.51	0.487214	0.439235	ENSG00000055130	CUL1
GO:0042060	wound healing	0.0101	0.0068	1.49	0.490047	0.440717	ENSG00000078142	PIK3C3
GO:0050794	regulation of cellular process	0.0101	0.0068	1.49	0.490047	0.440717	ENSG00000116791	CRYZ
GO:0030512	negative regulation of transforming growth factor beta receptor signaling pathway	0.0101	0.0068	1.48	0.492864	0.442712	ENSG00000119138	KLF9
GO:0016567	protein ubiquitination	0.0202	0.0167	1.21	0.495551	0.443616	ENSG00000074755;ENSG00000165355	ZZEF1;FBXO33
GO:0031647	regulation of protein stability	0.0101	0.0069	1.47	0.495665	0.443616	ENSG00000143622	RIT1
GO:0042088	T-helper 1 type immune response	0.0101	0.0069	1.47	0.495665	0.443616	ENSG00000010292	NCAPD2
GO:0044267	cellular protein metabolic process	0.0101	0.0069	1.46	0.498451	0.445571	ENSG00000166710	B2M
GO:0048731	system development	0.0101	0.007	1.45	0.501222	0.446205	ENSG00000078142	PIK3C3
GO:0006511	ubiquitin-dependent protein catabolic process	0.0101	0.007	1.44	0.503977	0.446205	ENSG00000162607	USP1
GO:0006614	SRP-dependent cotranslational protein targeting to membrane	0.0101	0.007	1.44	0.503977	0.446205	ENSG00000270800	RPS10-NUDT3
GO:0008217	regulation of blood pressure	0.0101	0.007	1.44	0.503977	0.446205	ENSG00000095303	PTGS1
GO:0016055	Wnt signaling pathway	0.0101	0.007	1.44	0.503977	0.446205	ENSG00000055130	CUL1
GO:0050776	regulation of immune response	0.0101	0.007	1.44	0.503977	0.446205	ENSG00000096060	FKBP5
GO:0050830	defense response to Gram-positive bacterium	0.0101	0.007	1.44	0.503977	0.446205	ENSG00000166710	B2M
GO:1901700	response to oxygen-containing compound	0.0101	0.007	1.44	0.503977	0.446205	ENSG00000096060	FKBP5
GO:0030036	actin cytoskeleton organization	0.0101	0.0071	1.41	0.509444	0.44997	ENSG00000163736	PPBP
GO:0035690	cellular response to drug	0.0101	0.0071	1.41	0.509444	0.44997	ENSG00000143622	RIT1
GO:0043011	myeloid dendritic cell differentiation	0.0101	0.0072	1.4	0.512154	0.451288	ENSG00000010292	NCAPD2
GO:0070301	cellular response to hydrogen peroxide	0.0101	0.0072	1.4	0.512154	0.451288	ENSG00000163932	PRKCD
GO:0006979	response to oxidative stress	0.0101	0.0073	1.39	0.51485	0.453125	ENSG00000095303	PTGS1
GO:0098779	positive regulation of mitophagy in response to mitochondrial depolarization	0.0202	0.0175	1.15	0.519731	0.456746	ENSG00000166963;ENSG00000172086	MAP1A;KRCC1
GO:0010468	regulation of gene expression	0.0101	0.0074	1.37	0.520198	0.456746	ENSG00000134817	APLNR
GO:0002230	positive regulation of defense response to virus by host	0.0202	0.0176	1.15	0.521429	0.457286	ENSG00000166963;ENSG00000197372	MAP1A;ZNF675
GO:0055114	oxidation-reduction process	0.0505	0.0482	1.05	0.522699	0.457449	ENSG00000095303;ENSG00000116791;ENSG00000144747;ENSG00000182512;ENSG00000188641	PTGS1;CRYZ;TMF1;GLRX5;DPYD
GO:2001022	positive regulation of response to DNA damage stimulus	0.0101	0.0074	1.36	0.52285	0.457449	ENSG00000163932	PRKCD
GO:0006805	xenobiotic metabolic process	0.0101	0.0075	1.35	0.525487	0.459214	ENSG00000095303	PTGS1
GO:0034162	toll-like receptor 9 signaling pathway	0.0202	0.0177	1.14	0.526499	0.459556	ENSG00000010292;ENSG00000078142	NCAPD2;PIK3C3
GO:0045869	negative regulation of single stranded viral RNA replication via double stranded DNA intermediate	0.0101	0.0075	1.34	0.52811	0.46042	ENSG00000132376	INPP5K
GO:0007283	spermatogenesis	0.0404	0.0383	1.05	0.529428	0.461027	ENSG00000171314;ENSG00000184270;ENSG00000184357;ENSG00000188486	PGAM1;H2AC21;H1-5;H2AX
GO:0006950	response to stress	0.0101	0.0076	1.33	0.530719	0.461067	ENSG00000197857	ZNF44
GO:0070498	interleukin-1-mediated signaling pathway	0.0101	0.0076	1.33	0.530719	0.461067	ENSG00000010292	NCAPD2
GO:0000122	negative regulation of transcription from RNA polymerase II promoter	0.101	0.0998	1.01	0.53325	0.462724	ENSG00000010292;ENSG00000110025;ENSG00000119138;ENSG00000123933;ENSG00000138398;ENSG00000159873;ENSG00000163564;ENSG00000172059;ENSG00000184357;ENSG00000197372	NCAPD2;SNX15;KLF9;MXD4;PPIG;CCDC117;PYHIN1;KLF11;H1-5;ZNF675
GO:0009749	response to glucose	0.0101	0.0078	1.29	0.541011	0.46891	ENSG00000163932	PRKCD
GO:0006897	endocytosis	0.0101	0.0079	1.28	0.543549	0.469216	ENSG00000078142	PIK3C3
GO:0031175	neuron projection development	0.0101	0.0079	1.28	0.543549	0.469216	ENSG00000138942	RNF185
GO:0046849	bone remodeling	0.0101	0.0079	1.28	0.543549	0.469216	ENSG00000101265	RASSF2
GO:0045892	negative regulation of transcription, DNA-templated	0.0303	0.0287	1.06	0.543897	0.469216	ENSG00000124788;ENSG00000132376;ENSG00000204389	ATXN1;INPP5K;HSPA1A
GO:0045727	positive regulation of translation	0.0101	0.0079	1.27	0.546073	0.469999	ENSG00000033050	ABCF2
GO:0050728	negative regulation of inflammatory response	0.0101	0.0079	1.27	0.546073	0.469999	ENSG00000163932	PRKCD
GO:0002726	positive regulation of T cell cytokine production	0.0202	0.0186	1.08	0.55293	0.475349	ENSG00000010292;ENSG00000166710	NCAPD2;B2M
GO:0016525	negative regulation of angiogenesis	0.0101	0.0081	1.24	0.556032	0.476909	ENSG00000163736	PPBP
GO:0050796	regulation of insulin secretion	0.0101	0.0081	1.24	0.556032	0.476909	ENSG00000143622	RIT1
GO:0046854	phosphatidylinositol phosphorylation	0.0101	0.0082	1.23	0.558488	0.478461	ENSG00000078142	PIK3C3
GO:0032088	negative regulation of NF-kappaB transcription factor activity	0.0101	0.0083	1.22	0.56093	0.479998	ENSG00000197372	ZNF675
GO:0042787	protein ubiquitination involved in ubiquitin-dependent protein catabolic process	0.0101	0.0083	1.22	0.563359	0.481521	ENSG00000138942	RNF185
GO:0007601	visual perception	0.0202	0.0193	1.05	0.572072	0.488405	ENSG00000116791;ENSG00000198836	CRYZ;OPA1
GO:0043552	positive regulation of phosphatidylinositol 3-kinase activity	0.0101	0.0085	1.18	0.572942	0.488585	ENSG00000116984	MTR
GO:0030324	lung development	0.0101	0.0086	1.18	0.575305	0.489474	ENSG00000224578	HNRNPA1P48
GO:0090305	nucleic acid phosphodiester bond hydrolysis	0.0101	0.0086	1.18	0.575305	0.489474	ENSG00000197157	SND1
GO:0045672	positive regulation of osteoclast differentiation	0.0202	0.0196	1.03	0.579874	0.492794	ENSG00000010292;ENSG00000119138	NCAPD2;KLF9
GO:0007030	Golgi organization	0.0101	0.0088	1.15	0.584629	0.496267	ENSG00000107863	ARHGAP21
GO:0006919	activation of cysteine-type endopeptidase activity involved in apoptotic process	0.0101	0.0089	1.14	0.586928	0.497648	ENSG00000168040	FADD
GO:0031398	positive regulation of protein ubiquitination	0.0202	0.0201	1.01	0.593656	0.501711	ENSG00000010292;ENSG00000096060	NCAPD2;FKBP5
GO:0007219	Notch signaling pathway	0.0101	0.009	1.12	0.59375	0.501711	ENSG00000171314	PGAM1
GO:0050870	positive regulation of T cell activation	0.0101	0.009	1.12	0.59375	0.501711	ENSG00000166710	B2M
GO:0006281	DNA repair	0.0101	0.0091	1.11	0.595999	0.501894	ENSG00000204389	HSPA1A
GO:0006810	transport	0.0101	0.0091	1.11	0.595999	0.501894	ENSG00000033050	ABCF2
GO:0018105	peptidyl-serine phosphorylation	0.0101	0.0091	1.11	0.595999	0.501894	ENSG00000163932	PRKCD
GO:0009636	response to toxic substance	0.0101	0.0092	1.1	0.600461	0.505077	ENSG00000197971	MBP
GO:0043507	positive regulation of JUN kinase activity	0.0202	0.0206	0.98	0.607103	0.510086	ENSG00000010292;ENSG00000111961	NCAPD2;SASH1
GO:0042769	DNA damage response, detection of DNA damage	0.0101	0.0095	1.06	0.613554	0.514922	ENSG00000162607	USP1
GO:0006898	receptor-mediated endocytosis	0.0101	0.0096	1.05	0.615695	0.514969	ENSG00000198836	OPA1
GO:0048013	ephrin receptor signaling pathway	0.0101	0.0096	1.05	0.615695	0.514969	ENSG00000015285	WAS
GO:0065008	regulation of biological quality	0.0101	0.0096	1.05	0.615695	0.514969	ENSG00000078142	PIK3C3
GO:0030336	negative regulation of cell migration	0.0101	0.0096	1.05	0.617824	0.515585	ENSG00000102572	STK24
GO:0071356	cellular response to tumor necrosis factor	0.0101	0.0096	1.05	0.617824	0.515585	ENSG00000132376	INPP5K
GO:0006974	cellular response to DNA damage stimulus	0.0101	0.0097	1.04	0.619941	0.516189	ENSG00000129315	CCNT1
GO:0042593	glucose homeostasis	0.0101	0.0097	1.04	0.619941	0.516189	ENSG00000132376	INPP5K
GO:0007204	positive regulation of cytosolic calcium ion concentration	0.0101	0.0098	1.03	0.62414	0.518521	ENSG00000134817	APLNR
GO:0032355	response to estradiol	0.0101	0.0098	1.03	0.62414	0.518521	ENSG00000095303	PTGS1
GO:0007417	central nervous system development	0.0101	0.0099	1.02	0.626223	0.519668	ENSG00000117602	RCAN3
GO:0030168	platelet activation	0.0101	0.01	1.01	0.630353	0.522511	ENSG00000163736	PPBP
GO:0070423	nucleotide-binding oligomerization domain containing signaling pathway	0.0202	0.0216	0.94	0.632993	0.524113	ENSG00000010292;ENSG00000244687	NCAPD2;UBE2V1
GO:0048522	positive regulation of cellular process	0.0101	0.0102	0.99	0.63848	0.528066	ENSG00000078142	PIK3C3
GO:0001837	epithelial to mesenchymal transition	0.0101	0.0108	0.94	0.658031	0.543629	ENSG00000074755	ZZEF1
GO:0071456	cellular response to hypoxia	0.0101	0.0108	0.93	0.659927	0.544589	ENSG00000095303	PTGS1
GO:0051865	protein autoubiquitination	0.0202	0.0227	0.89	0.661517	0.545293	ENSG00000010292;ENSG00000138942	NCAPD2;RNF185
GO:0000184	nuclear-transcribed mRNA catabolic process, nonsense-mediated decay	0.0101	0.0109	0.93	0.663689	0.54587	ENSG00000270800	RPS10-NUDT3
GO:0002576	platelet degranulation	0.0101	0.0109	0.93	0.663689	0.54587	ENSG00000163736	PPBP
GO:0030198	extracellular matrix organization	0.0101	0.011	0.92	0.665554	0.546797	ENSG00000084070	SMAP2
GO:0030307	positive regulation of cell growth	0.0101	0.0111	0.91	0.669255	0.549228	ENSG00000184357	H1-5
GO:0021762	substantia nigra development	0.0101	0.0111	0.91	0.67109	0.550125	ENSG00000197971	MBP
GO:0000209	protein polyubiquitination	0.0101	0.0112	0.9	0.672914	0.551011	ENSG00000055130	CUL1
GO:0008284	positive regulation of cell proliferation	0.0404	0.0461	0.88	0.674362	0.551587	ENSG00000119138;ENSG00000143622;ENSG00000163736;ENSG00000172059	KLF9;RIT1;PPBP;KLF11
GO:0006364	rRNA processing	0.0101	0.0115	0.88	0.683655	0.558571	ENSG00000270800	RPS10-NUDT3
GO:0007050	cell cycle arrest	0.0101	0.0118	0.86	0.692338	0.563801	ENSG00000055130	CUL1
GO:0035519	protein K29-linked ubiquitination	0.0101	0.0118	0.86	0.692338	0.563801	ENSG00000255112	CHMP1B
GO:0044314	protein K27-linked ubiquitination	0.0101	0.0118	0.86	0.692338	0.563801	ENSG00000255112	CHMP1B
GO:0001843	neural tube closure	0.0101	0.0119	0.85	0.694046	0.564571	ENSG00000010292	NCAPD2
GO:0085020	protein K6-linked ubiquitination	0.0101	0.0122	0.82	0.705743	0.573457	ENSG00000255112	CHMP1B
GO:0000398	mRNA splicing, via spliceosome	0.0101	0.013	0.78	0.727824	0.588816	ENSG00000055044	NOP58
GO:0035019	somatic stem cell population maintenance	0.0101	0.013	0.78	0.727824	0.588816	ENSG00000119138	KLF9
GO:0042127	regulation of cell proliferation	0.0101	0.013	0.78	0.727824	0.588816	ENSG00000134817	APLNR
GO:1903955	positive regulation of protein targeting to mitochondrion	0.0101	0.013	0.78	0.727824	0.588816	ENSG00000204389	HSPA1A
GO:0030154	cell differentiation	0.0202	0.0259	0.78	0.73009	0.590006	ENSG00000078142;ENSG00000184357	PIK3C3;H1-5
GO:0008283	cell proliferation	0.0202	0.026	0.78	0.733355	0.591734	ENSG00000163564;ENSG00000244687	PYHIN1;UBE2V1
GO:0016477	cell migration	0.0101	0.0132	0.76	0.733826	0.591734	ENSG00000134817	APLNR
GO:0045766	positive regulation of angiogenesis	0.0101	0.0134	0.76	0.736777	0.593468	ENSG00000111961	SASH1
GO:0006886	intracellular protein transport	0.0101	0.0134	0.75	0.738241	0.594002	ENSG00000110025	SNX15
GO:0070979	protein K11-linked ubiquitination	0.0101	0.0135	0.75	0.741144	0.595652	ENSG00000255112	CHMP1B
GO:0042373	vitamin K metabolic process	0.0202	0.0265	0.76	0.741899	0.595652	ENSG00000123505;ENSG00000144747	AMD1;TMF1
GO:0045444	fat cell differentiation	0.0101	0.0136	0.74	0.744016	0.596704	ENSG00000173145	NOC3L
GO:0000165	MAPK cascade	0.0101	0.0137	0.74	0.745439	0.5972	ENSG00000070182	SPTB
GO:0007596	blood coagulation	0.0303	0.039	0.78	0.747615	0.598296	ENSG00000015285;ENSG00000123505;ENSG00000144747	WAS;AMD1;TMF1
GO:0046777	protein autophosphorylation	0.0101	0.0141	0.72	0.755189	0.603136	ENSG00000102572	STK24
GO:0017187	peptidyl-glutamic acid carboxylation	0.0202	0.0272	0.74	0.755291	0.603136	ENSG00000123505;ENSG00000144747	AMD1;TMF1
GO:0001666	response to hypoxia	0.0101	0.0142	0.71	0.757906	0.604573	ENSG00000163932	PRKCD
GO:0051091	positive regulation of DNA binding transcription factor activity	0.0101	0.0144	0.7	0.763251	0.608182	ENSG00000130522	JUND
GO:0009887	animal organ morphogenesis	0.0101	0.0145	0.7	0.764569	0.608578	ENSG00000055130	CUL1
GO:0007507	heart development	0.0101	0.0146	0.69	0.767183	0.610003	ENSG00000134817	APLNR
GO:0051301	cell division	0.0202	0.0283	0.71	0.773795	0.613943	ENSG00000010292;ENSG00000129315	NCAPD2;CCNT1
GO:0060348	bone development	0.0202	0.0283	0.71	0.773795	0.613943	ENSG00000123505;ENSG00000144747	AMD1;TMF1
GO:0017144	drug metabolic process	0.0202	0.0283	0.71	0.774735	0.614031	ENSG00000123505;ENSG00000144747	AMD1;TMF1
GO:0010628	positive regulation of gene expression	0.0101	0.0154	0.66	0.784693	0.62126	ENSG00000224578	HNRNPA1P48
GO:0006367	transcription initiation from RNA polymerase II promoter	0.0101	0.0157	0.64	0.791793	0.626211	ENSG00000115216	NRBP1
GO:0000086	G2/M transition of mitotic cell cycle	0.0101	0.0158	0.64	0.794107	0.627372	ENSG00000055130	CUL1
GO:0008584	male gonad development	0.0101	0.0162	0.62	0.803114	0.633812	ENSG00000224578	HNRNPA1P48
GO:0030335	positive regulation of cell migration	0.0101	0.0163	0.62	0.804212	0.634003	ENSG00000143622	RIT1
GO:0006955	immune response	0.0101	0.0167	0.61	0.81173	0.63925	ENSG00000197971	MBP
GO:0090090	negative regulation of canonical Wnt signaling pathway	0.0101	0.0167	0.6	0.81278	0.639398	ENSG00000107263	RAPGEF1
GO:0002756	MyD88-independent toll-like receptor signaling pathway	0.0101	0.017	0.6	0.816924	0.641976	ENSG00000010292	NCAPD2
GO:0031293	membrane protein intracellular domain proteolysis	0.0101	0.0183	0.55	0.839948	0.659371	ENSG00000010292	NCAPD2
GO:0007420	brain development	0.0101	0.0188	0.54	0.847823	0.664848	ENSG00000110697	PITPNM1
GO:0007250	activation of NF-kappaB-inducing kinase activity	0.0101	0.0191	0.53	0.85203	0.666736	ENSG00000010292	NCAPD2
GO:0032743	positive regulation of interleukin-2 production	0.0101	0.0191	0.53	0.85203	0.666736	ENSG00000010292	NCAPD2
GO:0007399	nervous system development	0.0101	0.0201	0.5	0.866246	0.677145	ENSG00000163736	PPBP
GO:0007155	cell adhesion	0.0101	0.0202	0.5	0.867739	0.677598	ENSG00000137101	CD72
GO:0006357	regulation of transcription from RNA polymerase II promoter	0.0101	0.0204	0.49	0.871401	0.679741	ENSG00000084070	SMAP2
GO:0007166	cell surface receptor signaling pathway	0.0101	0.0216	0.47	0.885716	0.690181	ENSG00000084070	SMAP2
GO:0071222	cellular response to lipopolysaccharide	0.0101	0.0222	0.46	0.891967	0.693805	ENSG00000166710	B2M
GO:0006915	apoptotic process	0.0101	0.0222	0.45	0.892573	0.693805	ENSG00000197857	ZNF44
GO:0002755	MyD88-dependent toll-like receptor signaling pathway	0.0101	0.0223	0.45	0.893176	0.693805	ENSG00000010292	NCAPD2
GO:0007165	signal transduction	0.0101	0.0238	0.42	0.908759	0.705171	ENSG00000137101	CD72
GO:0007268	chemical synaptic transmission	0.0101	0.0247	0.41	0.91663	0.710535	ENSG00000197971	MBP
GO:0007186	G-protein coupled receptor signaling pathway	0.0202	0.0414	0.49	0.920303	0.712636	ENSG00000132376;ENSG00000163736	INPP5K;PPBP
GO:2000679	positive regulation of transcription regulatory region DNA binding	0.0101	0.0265	0.38	0.930803	0.720015	ENSG00000010292	NCAPD2
GO:0043066	negative regulation of apoptotic process	0.0303	0.0604	0.5	0.943045	0.728723	ENSG00000010292;ENSG00000143622;ENSG00000144747	NCAPD2;RIT1;TMF1
GO:0000187	activation of MAPK activity	0.0101	0.0304	0.33	0.953449	0.735996	ENSG00000010292	NCAPD2
