# Supplementary material for: Plasma-derived exosomal mRNA profiles associated with type 1 diabetes mellitus
Source: Front Immunol. 2022 Sep 13;13:995610. doi: 10.3389/fimmu.2022.995610 (PMC9513134; doi:10.3389/fimmu.2022.995610)
Supplement: Supplementary file 4 [file Table_4.xlsx]

## Sheet: G1_vs_G2_Cellular_Component_enr
ID	Description	GeneRatio	BgRatio	enrich_factor	pvalue	qvalue	geneID	Symbol
GO:0016020	membrane	0.1414	0.0612	2.31	0.00275345	0.142637	ENSG00000055044;ENSG00000066084;ENSG00000105559;ENSG00000115216;ENSG00000119314;ENSG00000135968;ENSG00000136710;ENSG00000138398;ENSG00000147324;ENSG00000163564;ENSG00000171314;ENSG00000197157;ENSG00000224578;ENSG00000270800	NOP58;DIP2B;PLEKHA4;NRBP1;PTBP3;GCC2;CCDC115;PPIG;MFHAS1;PYHIN1;PGAM1;SND1;HNRNPA1P48;RPS10-NUDT3
GO:0016442	RISC complex	0.0202	0.0008	23.78	0.00312838	0.142637	ENSG00000135930;ENSG00000197157	EIF4E2;SND1
GO:0000794	condensed nuclear chromosome	0.0303	0.0035	8.65	0.00507294	0.142637	ENSG00000184270;ENSG00000188486;ENSG00000255112	H2AC21;H2AX;CHMP1B
GO:0000797	condensin core heterodimer	0.0101	0.0001	190.24	0.00525645	0.142637	ENSG00000010292	NCAPD2
GO:0005719	nuclear euchromatin	0.0303	0.0036	8.39	0.00551404	0.142637	ENSG00000130522;ENSG00000171223;ENSG00000184357	JUND;JUNB;H1-5
GO:0000786	nucleosome	0.0202	0.0012	17.29	0.00589991	0.142637	ENSG00000033050;ENSG00000184357	ABCF2;H1-5
GO:0016363	nuclear matrix	0.0606	0.0165	3.67	0.00599827	0.142637	ENSG00000110025;ENSG00000124788;ENSG00000138398;ENSG00000159873;ENSG00000163932;ENSG00000255112	SNX15;ATXN1;PPIG;CCDC117;PRKCD;CHMP1B
GO:0005681	spliceosomal complex	0.0303	0.0042	7.22	0.00834719	0.142637	ENSG00000055044;ENSG00000119314;ENSG00000204389	NOP58;PTBP3;HSPA1A
GO:0005829	cytosol	0.3939	0.2808	1.4	0.00971966	0.142637	ENSG00000010292;ENSG00000015285;ENSG00000055130;ENSG00000070182;ENSG00000078142;ENSG00000096060;ENSG00000100351;ENSG00000102572;ENSG00000105835;ENSG00000107263;ENSG00000107863;ENSG00000110025;ENSG00000115216;ENSG00000116791;ENSG00000116984;ENSG00000119138;ENSG00000123505;ENSG00000130522;ENSG00000132376;ENSG00000133321;ENSG00000135930;ENSG00000135968;ENSG00000143622;ENSG00000144747;ENSG00000150681…	NCAPD2;WAS;CUL1;SPTB;PIK3C3;FKBP5;GRAP2;STK24;NAMPT;RAPGEF1;ARHGAP21;SNX15;NRBP1;CRYZ;MTR;KLF9;AMD1;JUND;INPP5K;PLAAT4;EIF4E2;GCC2;RIT1;TMF1;RGS18;EIF5B;PYHIN1;PRKCD;MAP1A;ARL6IP1;JUNB;PGAM1;KLF11;DPYD;HSPA1A;LCMT1;HNRNPA1P48;UBE2V1;CHMP1B
GO:0005643	nuclear pore	0.0303	0.0045	6.71	0.0101929	0.142637	ENSG00000135968;ENSG00000183426;ENSG00000196313	GCC2;NPIPA1;POM121
GO:0000799	nuclear condensin complex	0.0101	0.0001	95.12	0.0104855	0.142637	ENSG00000010292	NCAPD2
GO:0016590	ACF complex	0.0101	0.0001	95.12	0.0104855	0.142637	ENSG00000198604	BAZ1A
GO:0033011	perinuclear theca	0.0101	0.0001	95.12	0.0104855	0.142637	ENSG00000132471	WBP2
GO:0001673	male germ cell nucleus	0.0202	0.0019	10.57	0.0153419	0.154968	ENSG00000184270;ENSG00000188486	H2AC21;H2AX
GO:0008623	CHRAC	0.0101	0.0002	63.41	0.0156874	0.154968	ENSG00000198604	BAZ1A
GO:0035032	phosphatidylinositol 3-kinase complex, class III	0.0101	0.0002	63.41	0.0156874	0.154968	ENSG00000078142	PIK3C3
GO:0097525	spliceosomal snRNP complex	0.0101	0.0002	63.41	0.0156874	0.154968	ENSG00000055044	NOP58
GO:0035861	site of double-strand break	0.0303	0.0053	5.71	0.0157735	0.154968	ENSG00000130522;ENSG00000184270;ENSG00000188486	JUND;H2AC21;H2AX
GO:0030670	phagocytic vesicle membrane	0.0303	0.0056	5.44	0.0179472	0.167043	ENSG00000078142;ENSG00000166710;ENSG00000185883	PIK3C3;B2M;ATP6V0C
GO:0005654	nucleoplasm	0.2929	0.2035	1.44	0.0214666	0.17434	ENSG00000010292;ENSG00000033050;ENSG00000055130;ENSG00000074755;ENSG00000096060;ENSG00000100351;ENSG00000102572;ENSG00000105835;ENSG00000112365;ENSG00000115216;ENSG00000119138;ENSG00000119314;ENSG00000122515;ENSG00000130522;ENSG00000147548;ENSG00000150681;ENSG00000158417;ENSG00000162607;ENSG00000163932;ENSG00000171223;ENSG00000172059;ENSG00000174720;ENSG00000184270;ENSG00000186918;ENSG00000188486…	NCAPD2;ABCF2;CUL1;ZZEF1;FKBP5;GRAP2;STK24;NAMPT;ZBTB24;NRBP1;KLF9;PTBP3;ZMIZ2;JUND;NSD3;RGS18;EIF5B;USP1;PRKCD;JUNB;KLF11;LARP7;H2AC21;ZNF395;H2AX;OPA1;HSPA1A;UBE2V1;RPS10-NUDT3
GO:0001741	XY body	0.0202	0.0023	8.85	0.0214745	0.17434	ENSG00000184270;ENSG00000188486	H2AC21;H2AX
GO:0005657	replication fork	0.0202	0.0023	8.65	0.0224211	0.17434	ENSG00000184270;ENSG00000188486	H2AC21;H2AX
GO:0043218	compact myelin	0.0101	0.0003	38.05	0.0260101	0.17434	ENSG00000197971	MBP
GO:0031265	CD95 death-inducing signaling complex	0.0101	0.0003	31.71	0.0311312	0.17434	ENSG00000168040	FADD
GO:0031905	early endosome lumen	0.0101	0.0003	31.71	0.0311312	0.17434	ENSG00000166710	B2M
GO:1990452	Parkin-FBXW7-Cul1 ubiquitin ligase complex	0.0101	0.0003	31.71	0.0311312	0.17434	ENSG00000055130	CUL1
GO:1990826	nucleoplasmic periphery of the nuclear pore complex	0.0101	0.0003	31.71	0.0311312	0.17434	ENSG00000224578	HNRNPA1P48
GO:0012507	ER to Golgi transport vesicle membrane	0.0202	0.0028	7.18	0.0316824	0.17434	ENSG00000166710;ENSG00000231389	B2M;HLA-DPA1
GO:0000220	vacuolar proton-transporting V-type ATPase, V0 domain	0.0101	0.0004	27.18	0.0362257	0.17434	ENSG00000185883	ATP6V0C
GO:0002944	cyclin K-CDK12 complex	0.0101	0.0004	27.18	0.0362257	0.17434	ENSG00000129315	CCNT1
GO:0002945	cyclin K-CDK13 complex	0.0101	0.0004	27.18	0.0362257	0.17434	ENSG00000129315	CCNT1
GO:0031428	box C/D snoRNP complex	0.0101	0.0004	27.18	0.0362257	0.17434	ENSG00000055044	NOP58
GO:0097342	ripoptosome	0.0101	0.0004	27.18	0.0362257	0.17434	ENSG00000168040	FADD
GO:1990393	3M complex	0.0101	0.0004	27.18	0.0362257	0.17434	ENSG00000074755	ZZEF1
GO:0000779	condensed chromosome, centromeric region	0.0101	0.0004	23.78	0.0412936	0.17434	ENSG00000010292	NCAPD2
GO:0005784	Sec61 translocon complex	0.0101	0.0004	23.78	0.0412936	0.17434	ENSG00000170540	ARL6IP1
GO:0043596	nuclear replication fork	0.0101	0.0004	23.78	0.0412936	0.17434	ENSG00000122515	ZMIZ2
GO:0070436	Grb2-EGFR complex	0.0101	0.0004	23.78	0.0412936	0.17434	ENSG00000100351	GRAP2
GO:0070761	pre-snoRNP complex	0.0101	0.0004	23.78	0.0412936	0.17434	ENSG00000055044	NOP58
GO:0005911	cell-cell junction	0.0404	0.0131	3.08	0.0413692	0.17434	ENSG00000015285;ENSG00000100351;ENSG00000143622;ENSG00000163932	WAS;GRAP2;RIT1;PRKCD
GO:0001750	photoreceptor outer segment	0.0202	0.0033	6.14	0.0421806	0.17434	ENSG00000095303;ENSG00000166963	PTGS1;MAP1A
GO:0008180	COP9 signalosome	0.0202	0.0034	5.95	0.044668	0.17434	ENSG00000100351;ENSG00000204389	GRAP2;HSPA1A
GO:0008024	cyclin/CDK positive transcription elongation factor complex	0.0101	0.0005	21.14	0.0463351	0.17434	ENSG00000129315	CCNT1
GO:0008091	spectrin	0.0101	0.0005	21.14	0.0463351	0.17434	ENSG00000070182	SPTB
GO:0014802	terminal cisterna	0.0101	0.0005	21.14	0.0463351	0.17434	ENSG00000096060	FKBP5
GO:0045254	pyruvate dehydrogenase complex	0.0101	0.0005	21.14	0.0463351	0.17434	ENSG00000131828	PDHA1
GO:0098575	lumenal side of lysosomal membrane	0.0101	0.0005	21.14	0.0463351	0.17434	ENSG00000204389	HSPA1A
GO:0031372	UBC13-MMS2 complex	0.0101	0.0005	19.02	0.0513504	0.183744	ENSG00000244687	UBE2V1
GO:0035370	UBC13-UEV1A complex	0.0101	0.0005	19.02	0.0513504	0.183744	ENSG00000244687	UBE2V1
GO:0005741	mitochondrial outer membrane	0.0404	0.0143	2.83	0.0535291	0.183744	ENSG00000116984;ENSG00000130522;ENSG00000138942;ENSG00000198836	MTR;JUND;RNF185;OPA1
GO:0005740	mitochondrial envelope	0.0101	0.0006	17.29	0.0563396	0.183744	ENSG00000033050	ABCF2
GO:0031467	Cul7-RING ubiquitin ligase complex	0.0101	0.0006	17.29	0.0563396	0.183744	ENSG00000074755	ZZEF1
GO:1990124	messenger ribonucleoprotein complex	0.0101	0.0006	17.29	0.0563396	0.183744	ENSG00000224578	HNRNPA1P48
GO:1990712	HFE-transferrin receptor complex	0.0101	0.0006	17.29	0.0563396	0.183744	ENSG00000166710	B2M
GO:0005694	chromosome	0.0202	0.004	5.07	0.0592626	0.183744	ENSG00000147548;ENSG00000163946	NSD3;TASOR
GO:0030061	mitochondrial crista	0.0101	0.0006	15.85	0.0613028	0.183744	ENSG00000198836	OPA1
GO:0042272	nuclear RNA export factor complex	0.0101	0.0006	15.85	0.0613028	0.183744	ENSG00000124788	ATXN1
GO:0042788	polysomal ribosome	0.0101	0.0006	15.85	0.0613028	0.183744	ENSG00000033050	ABCF2
GO:0043190	ATP-binding cassette (ABC) transporter complex	0.0101	0.0006	15.85	0.0613028	0.183744	ENSG00000033050	ABCF2
GO:0031314	extrinsic component of mitochondrial inner membrane	0.0101	0.0007	14.63	0.0662401	0.190646	ENSG00000198836	OPA1
GO:0033269	internode region of axon	0.0101	0.0007	14.63	0.0662401	0.190646	ENSG00000197971	MBP
GO:0005730	nucleolus	0.1515	0.1	1.52	0.0670554	0.190646	ENSG00000010292;ENSG00000070182;ENSG00000100351;ENSG00000102572;ENSG00000110025;ENSG00000119314;ENSG00000123933;ENSG00000124788;ENSG00000129315;ENSG00000137133;ENSG00000138398;ENSG00000163564;ENSG00000173145;ENSG00000204389;ENSG00000270800	NCAPD2;SPTB;GRAP2;STK24;SNX15;PTBP3;MXD4;ATXN1;CCNT1;HINT2;PPIG;PYHIN1;NOC3L;HSPA1A;RPS10-NUDT3
GO:0048471	perinuclear region of cytoplasm	0.1313	0.0838	1.57	0.0698788	0.190646	ENSG00000010292;ENSG00000074755;ENSG00000096060;ENSG00000102572;ENSG00000115216;ENSG00000116984;ENSG00000129315;ENSG00000132376;ENSG00000135930;ENSG00000143622;ENSG00000163932;ENSG00000197372;ENSG00000204389	NCAPD2;ZZEF1;FKBP5;STK24;NRBP1;MTR;CCNT1;INPP5K;EIF4E2;RIT1;PRKCD;ZNF675;HSPA1A
GO:0030117	membrane coat	0.0101	0.0007	13.59	0.0711518	0.190646	ENSG00000255112	CHMP1B
GO:0031462	Cul2-RING ubiquitin ligase complex	0.0101	0.0007	13.59	0.0711518	0.190646	ENSG00000055130	CUL1
GO:0035770	ribonucleoprotein granule	0.0101	0.0007	13.59	0.0711518	0.190646	ENSG00000224578	HNRNPA1P48
GO:0002199	zona pellucida receptor complex	0.0101	0.0008	12.68	0.0760379	0.193328	ENSG00000204389	HSPA1A
GO:0005614	interstitial matrix	0.0101	0.0008	12.68	0.0760379	0.193328	ENSG00000084070	SMAP2
GO:0042612	MHC class I protein complex	0.0101	0.0008	12.68	0.0760379	0.193328	ENSG00000166710	B2M
GO:0000788	nuclear nucleosome	0.0202	0.0047	4.28	0.0798218	0.193328	ENSG00000184270;ENSG00000188486	H2AC21;H2AX
GO:0000815	ESCRT III complex	0.0101	0.0008	11.89	0.0808985	0.193328	ENSG00000255112	CHMP1B
GO:0014731	spectrin-associated cytoskeleton	0.0101	0.0008	11.89	0.0808985	0.193328	ENSG00000070182	SPTB
GO:0030867	rough endoplasmic reticulum membrane	0.0101	0.0008	11.89	0.0808985	0.193328	ENSG00000094975	SUCO
GO:0036513	Derlin-1 retrotranslocation complex	0.0101	0.0008	11.89	0.0808985	0.193328	ENSG00000138942	RNF185
GO:0000812	Swr1 complex	0.0101	0.0009	11.19	0.0857338	0.199491	ENSG00000084070	SMAP2
GO:0016281	eukaryotic translation initiation factor 4F complex	0.0101	0.0009	11.19	0.0857338	0.199491	ENSG00000135930	EIF4E2
GO:0042613	MHC class II protein complex	0.0101	0.001	10.57	0.090544	0.207948	ENSG00000231389	HLA-DPA1
GO:0005761	mitochondrial ribosome	0.0101	0.0011	9.51	0.100089	0.223258	ENSG00000116221	MRPL37
GO:0005845	mRNA cap binding complex	0.0101	0.0011	9.51	0.100089	0.223258	ENSG00000135930	EIF4E2
GO:0005779	integral component of peroxisomal membrane	0.0101	0.0011	9.06	0.104825	0.223258	ENSG00000215193	PEX26
GO:0005798	Golgi-associated vesicle	0.0101	0.0011	9.06	0.104825	0.223258	ENSG00000102572	STK24
GO:0005915	zonula adherens	0.0101	0.0011	9.06	0.104825	0.223258	ENSG00000105559	PLEKHA4
GO:0042405	nuclear inclusion body	0.0101	0.0011	9.06	0.104825	0.223258	ENSG00000124788	ATXN1
GO:0043209	myelin sheath	0.0404	0.0182	2.23	0.106048	0.223258	ENSG00000131828;ENSG00000143622;ENSG00000171314;ENSG00000204389	PDHA1;RIT1;PGAM1;HSPA1A
GO:0000974	Prp19 complex	0.0101	0.0012	8.65	0.109535	0.225238	ENSG00000204389	HSPA1A
GO:0031235	intrinsic component of the cytoplasmic side of the plasma membrane	0.0101	0.0012	8.65	0.109535	0.225238	ENSG00000070182	SPTB
GO:0000151	ubiquitin ligase complex	0.0202	0.0061	3.31	0.122629	0.249264	ENSG00000204389;ENSG00000244687	HSPA1A;UBE2V1
GO:0000790	nuclear chromatin	0.0404	0.0194	2.08	0.127061	0.255338	ENSG00000119138;ENSG00000123933;ENSG00000132471;ENSG00000172059	KLF9;MXD4;WBP2;KLF11
GO:0044297	cell body	0.0202	0.0064	3.17	0.131403	0.255988	ENSG00000168040;ENSG00000204389	FADD;HSPA1A
GO:0030673	axolemma	0.0101	0.0014	7.05	0.132723	0.255988	ENSG00000070182	SPTB
GO:0097433	dense body	0.0101	0.0014	7.05	0.132723	0.255988	ENSG00000197157	SND1
GO:0031090	organelle membrane	0.0202	0.0064	3.14	0.133174	0.255988	ENSG00000095303;ENSG00000116791	PTGS1;CRYZ
GO:0017053	transcriptional repressor complex	0.0202	0.0066	3.07	0.138523	0.263405	ENSG00000130522;ENSG00000171223	JUND;JUNB
GO:0030137	COPI-coated vesicle	0.0101	0.0016	6.34	0.146348	0.267587	ENSG00000136710	CCDC115
GO:0032045	guanyl-nucleotide exchange factor complex	0.0101	0.0016	6.34	0.146348	0.267587	ENSG00000143622	RIT1
GO:0044456	synapse part	0.0101	0.0016	6.34	0.146348	0.267587	ENSG00000198836	OPA1
GO:0005769	early endosome	0.0404	0.0205	1.97	0.146774	0.267587	ENSG00000107263;ENSG00000110025;ENSG00000143622;ENSG00000255112	RAPGEF1;SNX15;RIT1;CHMP1B
GO:0034399	nuclear periphery	0.0101	0.0017	5.95	0.155313	0.277433	ENSG00000130522	JUND
GO:0097228	sperm principal piece	0.0101	0.0017	5.95	0.155313	0.277433	ENSG00000171314	PGAM1
GO:0043005	neuron projection	0.0505	0.0292	1.73	0.163601	0.284656	ENSG00000095303;ENSG00000132376;ENSG00000143622;ENSG00000168040;ENSG00000224578	PTGS1;INPP5K;RIT1;FADD;HNRNPA1P48
GO:0044295	axonal growth cone	0.0101	0.0018	5.6	0.164185	0.284656	ENSG00000096060	FKBP5
GO:0061202	clathrin-sculpted gamma-aminobutyric acid transport vesicle membrane	0.0101	0.0018	5.6	0.164185	0.284656	ENSG00000204389	HSPA1A
GO:0031234	extrinsic component of cytoplasmic side of plasma membrane	0.0202	0.0074	2.74	0.165913	0.284857	ENSG00000143622;ENSG00000150681	RIT1;RGS18
GO:0035267	NuA4 histone acetyltransferase complex	0.0101	0.002	5.14	0.177321	0.299275	ENSG00000084070	SMAP2
GO:0016234	inclusion body	0.0101	0.002	5.01	0.181654	0.299275	ENSG00000204389	HSPA1A
GO:0032040	small-subunit processome	0.0101	0.002	5.01	0.181654	0.299275	ENSG00000055044	NOP58
GO:0071556	integral component of lumenal side of endoplasmic reticulum membrane	0.0101	0.002	5.01	0.181654	0.299275	ENSG00000231389	HLA-DPA1
GO:0030176	integral component of endoplasmic reticulum membrane	0.0202	0.0079	2.57	0.182772	0.299275	ENSG00000126777;ENSG00000170540	KTN1;ARL6IP1
GO:0005930	axoneme	0.0202	0.0082	2.47	0.194149	0.314988	ENSG00000078142;ENSG00000116984	PIK3C3;MTR
GO:0033017	sarcoplasmic reticulum membrane	0.0101	0.0023	4.32	0.20718	0.330639	ENSG00000096060	FKBP5
GO:0005635	nuclear envelope	0.0202	0.0085	2.36	0.207535	0.330639	ENSG00000033050;ENSG00000095303	ABCF2;PTGS1
GO:0042470	melanosome	0.0202	0.0086	2.35	0.209455	0.330719	ENSG00000197157;ENSG00000204389	SND1;HSPA1A
GO:1904115	axon cytoplasm	0.0101	0.0024	4.23	0.211358	0.330769	ENSG00000198836	OPA1
GO:0016607	nuclear speck	0.0303	0.0161	1.88	0.213605	0.331354	ENSG00000138398;ENSG00000163564;ENSG00000173145	PPIG;PYHIN1;NOC3L
GO:0000118	histone deacetylase complex	0.0101	0.0024	4.14	0.215513	0.331407	ENSG00000137133	HINT2
GO:0005720	nuclear heterochromatin	0.0101	0.0025	4.05	0.219647	0.334822	ENSG00000184357	H1-5
GO:0032993	protein-DNA complex	0.0202	0.009	2.25	0.222949	0.334822	ENSG00000130522;ENSG00000171223	JUND;JUNB
GO:0035327	transcriptionally active chromatin	0.0101	0.0025	3.96	0.223759	0.334822	ENSG00000184357	H1-5
GO:0070062	extracellular exosome	0.3232	0.2844	1.14	0.225308	0.334822	ENSG00000015285;ENSG00000066084;ENSG00000070182;ENSG00000095303;ENSG00000096060;ENSG00000100351;ENSG00000102572;ENSG00000105559;ENSG00000105835;ENSG00000107863;ENSG00000116791;ENSG00000119314;ENSG00000123505;ENSG00000135930;ENSG00000137133;ENSG00000143622;ENSG00000144747;ENSG00000163932;ENSG00000166710;ENSG00000171314;ENSG00000182512;ENSG00000184270;ENSG00000184357;ENSG00000185883;ENSG00000188486…	WAS;DIP2B;SPTB;PTGS1;FKBP5;GRAP2;STK24;PLEKHA4;NAMPT;ARHGAP21;CRYZ;PTBP3;AMD1;EIF4E2;HINT2;RIT1;TMF1;PRKCD;B2M;PGAM1;GLRX5;H2AC21;H1-5;ATP6V0C;H2AX;SND1;MBP;HSPA1A;HNRNPA1P48;UBE2V1;CHMP1B;RPS10-NUDT3
GO:0012506	vesicle membrane	0.0101	0.0026	3.88	0.22785	0.335778	ENSG00000100351	GRAP2
GO:0019005	SCF ubiquitin ligase complex	0.0101	0.0027	3.73	0.235967	0.344867	ENSG00000055130	CUL1
GO:0005856	cytoskeleton	0.0303	0.0173	1.75	0.245485	0.351752	ENSG00000107863;ENSG00000137133;ENSG00000198836	ARHGAP21;HINT2;OPA1
GO:0030659	cytoplasmic vesicle membrane	0.0202	0.0097	2.09	0.248174	0.351752	ENSG00000107863;ENSG00000110025	ARHGAP21;SNX15
GO:0005747	mitochondrial respiratory chain complex I	0.0101	0.0029	3.46	0.251949	0.351752	ENSG00000090266	NDUFB2
GO:0034704	calcium channel complex	0.0101	0.0029	3.46	0.251949	0.351752	ENSG00000096060	FKBP5
GO:0031410	cytoplasmic vesicle	0.0303	0.0176	1.72	0.252521	0.351752	ENSG00000116791;ENSG00000116984;ENSG00000198836	CRYZ;MTR;OPA1
GO:0005759	mitochondrial matrix	0.0404	0.0258	1.57	0.252613	0.351752	ENSG00000131828;ENSG00000182512;ENSG00000204389;ENSG00000270800	PDHA1;GLRX5;HSPA1A;RPS10-NUDT3
GO:0005875	microtubule associated complex	0.0101	0.003	3.4	0.255893	0.353537	ENSG00000166963	MAP1A
GO:0005634	nucleus	0.1919	0.1635	1.17	0.258163	0.353908	ENSG00000066084;ENSG00000078142;ENSG00000101265;ENSG00000105559;ENSG00000117602;ENSG00000131828;ENSG00000132376;ENSG00000140386;ENSG00000143622;ENSG00000144747;ENSG00000163946;ENSG00000171314;ENSG00000171469;ENSG00000176783;ENSG00000182512;ENSG00000197157;ENSG00000197372;ENSG00000197857;ENSG00000197971	DIP2B;PIK3C3;RASSF2;PLEKHA4;RCAN3;PDHA1;INPP5K;SCAPER;RIT1;TMF1;TASOR;PGAM1;ZNF561;RUFY1;GLRX5;SND1;ZNF675;ZNF44;MBP
GO:0031901	early endosome membrane	0.0202	0.01	2.01	0.261806	0.356141	ENSG00000166710;ENSG00000176783	B2M;RUFY1
GO:0005770	late endosome	0.0404	0.0263	1.53	0.264158	0.356597	ENSG00000078142;ENSG00000123505;ENSG00000143622;ENSG00000204389	PIK3C3;AMD1;RIT1;HSPA1A
GO:0019013	viral nucleocapsid	0.0101	0.0032	3.12	0.275305	0.366245	ENSG00000224578	HNRNPA1P48
GO:0031902	late endosome membrane	0.0202	0.0104	1.94	0.275447	0.366245	ENSG00000144747;ENSG00000255112	TMF1;CHMP1B
GO:0032809	neuronal cell body membrane	0.0101	0.0033	3.02	0.282928	0.373385	ENSG00000150681	RGS18
GO:0030669	clathrin-coated endocytic vesicle membrane	0.0101	0.0034	2.97	0.28671	0.375573	ENSG00000231389	HLA-DPA1
GO:0005797	Golgi medial cisterna	0.0303	0.0191	1.59	0.29239	0.380198	ENSG00000123505;ENSG00000144747;ENSG00000255112	AMD1;TMF1;CHMP1B
GO:0000138	Golgi trans cisterna	0.0303	0.0193	1.57	0.298132	0.384835	ENSG00000123505;ENSG00000144747;ENSG00000255112	AMD1;TMF1;CHMP1B
GO:0012505	endomembrane system	0.0202	0.0112	1.81	0.302681	0.387535	ENSG00000115216;ENSG00000116791	NRBP1;CRYZ
GO:0010494	cytoplasmic stress granule	0.0101	0.0037	2.72	0.30899	0.387535	ENSG00000135930	EIF4E2
GO:0022627	cytosolic small ribosomal subunit	0.0101	0.0037	2.72	0.30899	0.387535	ENSG00000270800	RPS10-NUDT3
GO:0044425	membrane part	0.0101	0.0037	2.72	0.30899	0.387535	ENSG00000159873	CCDC117
GO:0000137	Golgi cis cisterna	0.0303	0.0198	1.53	0.312516	0.389197	ENSG00000123505;ENSG00000144747;ENSG00000255112	AMD1;TMF1;CHMP1B
GO:0030666	endocytic vesicle membrane	0.0101	0.0038	2.64	0.316263	0.391109	ENSG00000015285	WAS
GO:0015030	Cajal body	0.0101	0.004	2.5	0.330581	0.405977	ENSG00000055044	NOP58
GO:0043229	intracellular organelle	0.0101	0.0041	2.47	0.334114	0.407323	ENSG00000134817	APLNR
GO:0043025	neuronal cell body	0.0404	0.0296	1.37	0.336284	0.407323	ENSG00000096060;ENSG00000119314;ENSG00000182512;ENSG00000197971	FKBP5;PTBP3;GLRX5;MBP
GO:0005802	trans-Golgi network	0.0202	0.0122	1.65	0.341266	0.410546	ENSG00000132376;ENSG00000135968	INPP5K;GCC2
GO:0005793	endoplasmic reticulum-Golgi intermediate compartment	0.0101	0.0042	2.38	0.344603	0.411759	ENSG00000136710	CCDC115
GO:0098793	presynapse	0.0101	0.0044	2.29	0.354928	0.415916	ENSG00000204389	HSPA1A
GO:0098794	postsynapse	0.0101	0.0044	2.29	0.354928	0.415916	ENSG00000159873	CCDC117
GO:0005811	lipid droplet	0.0303	0.0214	1.42	0.355728	0.415916	ENSG00000010292;ENSG00000110697;ENSG00000143622	NCAPD2;PITPNM1;RIT1
GO:0043234	protein complex	0.0505	0.0397	1.27	0.35749	0.415916	ENSG00000070182;ENSG00000095303;ENSG00000096060;ENSG00000101265;ENSG00000111961	SPTB;PTGS1;FKBP5;RASSF2;SASH1
GO:0000784	nuclear chromosome, telomeric region	0.0202	0.0132	1.53	0.375435	0.432675	ENSG00000184270;ENSG00000188486	H2AC21;H2AX
GO:0030496	midbody	0.0202	0.0133	1.52	0.37919	0.432675	ENSG00000078142;ENSG00000110697	PIK3C3;PITPNM1
GO:0005604	basement membrane	0.0101	0.0048	2.09	0.381681	0.432675	ENSG00000084070	SMAP2
GO:0032154	cleavage furrow	0.0101	0.0048	2.09	0.381681	0.432675	ENSG00000110697	PITPNM1
GO:0031093	platelet alpha granule lumen	0.0101	0.0049	2.05	0.388196	0.43449	ENSG00000163736	PPBP
GO:0045171	intercellular bridge	0.0101	0.0049	2.05	0.388196	0.43449	ENSG00000119138	KLF9
GO:0005776	autophagosome	0.0101	0.0051	1.98	0.397841	0.442485	ENSG00000078142	PIK3C3
GO:0005788	endoplasmic reticulum lumen	0.0202	0.014	1.44	0.405205	0.447858	ENSG00000095303;ENSG00000166710	PTGS1;B2M
GO:0032580	Golgi cisterna membrane	0.0101	0.0053	1.9	0.410467	0.450857	ENSG00000110697	PITPNM1
GO:0005794	Golgi apparatus	0.0707	0.0619	1.14	0.414186	0.452133	ENSG00000074755;ENSG00000095303;ENSG00000119138;ENSG00000172059;ENSG00000174720;ENSG00000184357;ENSG00000198836	ZZEF1;PTGS1;KLF9;KLF11;LARP7;H1-5;OPA1
GO:0015629	actin cytoskeleton	0.0303	0.0237	1.28	0.418409	0.45394	ENSG00000015285;ENSG00000159873;ENSG00000184357	WAS;CCDC117;H1-5
GO:0044459	plasma membrane part	0.0101	0.0057	1.78	0.431936	0.465759	ENSG00000198836	OPA1
GO:0005758	mitochondrial intermembrane space	0.0101	0.0058	1.75	0.437926	0.469356	ENSG00000198836	OPA1
GO:0005925	focal adhesion	0.0505	0.0442	1.14	0.445483	0.473127	ENSG00000143622;ENSG00000166710;ENSG00000185883;ENSG00000204389;ENSG00000270800	RIT1;B2M;ATP6V0C;HSPA1A;RPS10-NUDT3
GO:0030529	intracellular ribonucleoprotein complex	0.0101	0.0059	1.7	0.446795	0.473127	ENSG00000174720	LARP7
GO:0005667	transcription factor complex	0.0202	0.0154	1.31	0.452097	0.475892	ENSG00000130522;ENSG00000171223	JUND;JUNB
GO:0044446	intracellular organelle part	0.0101	0.0061	1.65	0.455525	0.476662	ENSG00000116791	CRYZ
GO:0043202	lysosomal lumen	0.0101	0.0063	1.61	0.464118	0.480017	ENSG00000204389	HSPA1A
GO:0005764	lysosome	0.0303	0.0255	1.19	0.464159	0.480017	ENSG00000123505;ENSG00000136710;ENSG00000255112	AMD1;CCDC115;CHMP1B
GO:0000932	P-body	0.0101	0.0064	1.59	0.469773	0.482998	ENSG00000135930	EIF4E2
GO:0030133	transport vesicle	0.0101	0.0064	1.57	0.472578	0.483073	ENSG00000197971	MBP
GO:0005938	cell cortex	0.0202	0.0168	1.2	0.498539	0.506682	ENSG00000010292;ENSG00000115216	NCAPD2;NRBP1
GO:0045335	phagocytic vesicle	0.0101	0.0073	1.39	0.515511	0.519213	ENSG00000143622	RIT1
GO:0005768	endosome	0.0202	0.0174	1.16	0.516741	0.519213	ENSG00000100351;ENSG00000136710	GRAP2;CCDC115
GO:0098805	whole membrane	0.0101	0.0075	1.34	0.528204	0.527732	ENSG00000123505	AMD1
GO:0032588	trans-Golgi network membrane	0.0101	0.0077	1.31	0.535661	0.532176	ENSG00000231389	HLA-DPA1
GO:0005901	caveola	0.0101	0.0079	1.29	0.543001	0.535288	ENSG00000095303	PTGS1
GO:0005814	centriole	0.0101	0.008	1.27	0.547831	0.535288	ENSG00000204389	HSPA1A
GO:0030425	dendrite	0.0303	0.029	1.05	0.550585	0.535288	ENSG00000150681;ENSG00000182512;ENSG00000198836	RGS18;GLRX5;OPA1
GO:0000139	Golgi membrane	0.0404	0.0394	1.03	0.5509	0.535288	ENSG00000102572;ENSG00000107863;ENSG00000144747;ENSG00000166710	STK24;ARHGAP21;TMF1;B2M
GO:0015630	microtubule cytoskeleton	0.0101	0.0083	1.21	0.564341	0.545351	ENSG00000119138	KLF9
GO:0005739	mitochondrion	0.0707	0.0718	0.98	0.573358	0.550808	ENSG00000010292;ENSG00000084070;ENSG00000096060;ENSG00000122515;ENSG00000137133;ENSG00000158417;ENSG00000197157	NCAPD2;SMAP2;FKBP5;ZMIZ2;HINT2;EIF5B;SND1
GO:0045121	membrane raft	0.0202	0.0194	1.04	0.576217	0.550808	ENSG00000143622;ENSG00000168040	RIT1;FADD
GO:0005874	microtubule	0.0202	0.0198	1.02	0.585114	0.556305	ENSG00000096060;ENSG00000166963	FKBP5;MAP1A
GO:0071013	catalytic step 2 spliceosome	0.0101	0.009	1.12	0.593434	0.561198	ENSG00000224578	HNRNPA1P48
GO:0005783	endoplasmic reticulum	0.0404	0.042	0.96	0.601971	0.566244	ENSG00000132376;ENSG00000140386;ENSG00000143622;ENSG00000163932	INPP5K;SCAPER;RIT1;PRKCD
GO:0005815	microtubule organizing center	0.0101	0.0095	1.07	0.610372	0.571109	ENSG00000255112	CHMP1B
GO:0010008	endosome membrane	0.0303	0.032	0.95	0.617257	0.574511	ENSG00000010292;ENSG00000185883;ENSG00000231389	NCAPD2;ATP6V0C;HLA-DPA1
GO:0032587	ruffle membrane	0.0101	0.0098	1.03	0.622616	0.576465	ENSG00000132376	INPP5K
GO:0098588	bounding membrane of organelle	0.0101	0.0106	0.96	0.651584	0.600144	ENSG00000123505	AMD1
GO:0043197	dendritic spine	0.0101	0.0107	0.94	0.657108	0.600631	ENSG00000166963	MAP1A
GO:0005737	cytoplasm	0.1212	0.131	0.93	0.658906	0.600631	ENSG00000055044;ENSG00000066084;ENSG00000101265;ENSG00000105559;ENSG00000112365;ENSG00000117602;ENSG00000123933;ENSG00000124788;ENSG00000134817;ENSG00000138398;ENSG00000159873;ENSG00000186918	NOP58;DIP2B;RASSF2;PLEKHA4;ZBTB24;RCAN3;MXD4;ATXN1;APLNR;PPIG;CCDC117;ZNF395
GO:0005622	intracellular	0.0101	0.0113	0.89	0.676631	0.610494	ENSG00000147324	MFHAS1
GO:0030018	Z disc	0.0101	0.0113	0.89	0.676631	0.610494	ENSG00000096060	FKBP5
GO:0030054	cell junction	0.0303	0.0355	0.85	0.687967	0.617571	ENSG00000105835;ENSG00000107863;ENSG00000166963	NAMPT;ARHGAP21;MAP1A
GO:0030426	growth cone	0.0101	0.0122	0.83	0.703078	0.626712	ENSG00000119314	PTBP3
GO:0005813	centrosome	0.0303	0.0365	0.83	0.705238	0.626712	ENSG00000074755;ENSG00000102572;ENSG00000105559	ZZEF1;STK24;PLEKHA4
GO:0005765	lysosomal membrane	0.0303	0.0386	0.79	0.741028	0.655224	ENSG00000144747;ENSG00000185883;ENSG00000231389	TMF1;ATP6V0C;HLA-DPA1
GO:0072562	blood microparticle	0.0101	0.0139	0.73	0.749716	0.659609	ENSG00000204389	HSPA1A
GO:0035631	CD40 receptor complex	0.0101	0.0148	0.68	0.771463	0.675382	ENSG00000010292	NCAPD2
GO:0031965	nuclear membrane	0.0202	0.0297	0.68	0.796762	0.69203	ENSG00000183426;ENSG00000196313	NPIPA1;POM121
GO:0009897	external side of plasma membrane	0.0101	0.0162	0.62	0.802219	0.69203	ENSG00000166710	B2M
GO:0030027	lamellipodium	0.0101	0.0162	0.62	0.802219	0.69203	ENSG00000115216	NRBP1
GO:0009898	cytoplasmic side of plasma membrane	0.0101	0.0181	0.56	0.836941	0.718477	ENSG00000010292	NCAPD2
GO:0014069	postsynaptic density	0.0101	0.0225	0.45	0.895102	0.764694	ENSG00000166963	MAP1A
GO:0005743	mitochondrial inner membrane	0.0101	0.0244	0.41	0.91409	0.773194	ENSG00000116221	MRPL37
GO:0009986	cell surface	0.0202	0.0407	0.5	0.915707	0.773194	ENSG00000070182;ENSG00000231389	SPTB;HLA-DPA1
GO:0016324	apical plasma membrane	0.0101	0.0249	0.41	0.918168	0.773194	ENSG00000102572	STK24
GO:0005789	endoplasmic reticulum membrane	0.0505	0.0879	0.57	0.942712	0.7901	ENSG00000095303;ENSG00000110697;ENSG00000123505;ENSG00000144747;ENSG00000196313	PTGS1;PITPNM1;AMD1;TMF1;POM121
GO:0005886	plasma membrane	0.0909	0.1619	0.56	0.985818	0.818482	ENSG00000015285;ENSG00000119138;ENSG00000137133;ENSG00000144747;ENSG00000163932;ENSG00000166963;ENSG00000172059;ENSG00000197971;ENSG00000204389	WAS;KLF9;HINT2;TMF1;PRKCD;MAP1A;KLF11;MBP;HSPA1A
GO:0016021	integral component of membrane	0.1414	0.2278	0.62	0.988668	0.818482	ENSG00000077147;ENSG00000094975;ENSG00000110697;ENSG00000111961;ENSG00000117602;ENSG00000133321;ENSG00000138942;ENSG00000144747;ENSG00000166710;ENSG00000183426;ENSG00000185883;ENSG00000196313;ENSG00000198836;ENSG00000244687	TM9SF3;SUCO;PITPNM1;SASH1;RCAN3;PLAAT4;RNF185;TMF1;B2M;NPIPA1;ATP6V0C;POM121;OPA1;UBE2V1
GO:0005887	integral component of plasma membrane	0.0404	0.0983	0.41	0.99046	0.818482	ENSG00000126777;ENSG00000134817;ENSG00000137101;ENSG00000231389	KTN1;APLNR;CD72;HLA-DPA1
GO:0005615	extracellular space	0.0303	0.0939	0.32	0.996403	0.819563	ENSG00000105835;ENSG00000163736;ENSG00000166710	NAMPT;PPBP;B2M
