# Supplementary material for: Plasma-derived exosomal mRNA profiles associated with type 1 diabetes mellitus
Source: Front Immunol. 2022 Sep 13;13:995610. doi: 10.3389/fimmu.2022.995610 (PMC9513134; doi:10.3389/fimmu.2022.995610)
Supplement: Supplementary file 5 [file Table_5.xlsx]

## Sheet: G1_vs_G2_Molecular_Function_enr
ID	Description	GeneRatio	BgRatio	enrich_factor	pvalue	qvalue	geneID	Symbol
GO:0044822	RNA binding	0.2143	0.0977	2.19	0.000431031	0.0671784	ENSG00000033050;ENSG00000055044;ENSG00000070182;ENSG00000096060;ENSG00000100351;ENSG00000116221;ENSG00000126777;ENSG00000130522;ENSG00000135930;ENSG00000138398;ENSG00000158417;ENSG00000163564;ENSG00000163946;ENSG00000171223;ENSG00000173145;ENSG00000174720;ENSG00000182512;ENSG00000184357;ENSG00000197157;ENSG00000204389;ENSG00000270800	ABCF2;NOP58;SPTB;FKBP5;GRAP2;MRPL37;KTN1;JUND;EIF4E2;PPIG;EIF5B;PYHIN1;TASOR;JUNB;NOC3L;LARP7;GLRX5;H1-5;SND1;HSPA1A;RPS10-NUDT3
GO:0071837	HMG box domain binding	0.0408	0.004	10.31	0.000616614	0.0671784	ENSG00000119138;ENSG00000130522;ENSG00000171223;ENSG00000172059	KLF9;JUND;JUNB;KLF11
GO:0004523	RNA-DNA hybrid ribonuclease activity	0.0204	0.0009	21.83	0.00370995	0.106767	ENSG00000130522;ENSG00000171223	JUND;JUNB
GO:0000978	RNA polymerase II proximal promoter sequence-specific DNA binding	0.1224	0.0503	2.43	0.00371223	0.106767	ENSG00000110025;ENSG00000119138;ENSG00000123933;ENSG00000130522;ENSG00000143622;ENSG00000159873;ENSG00000163564;ENSG00000171223;ENSG00000171469;ENSG00000172059;ENSG00000186918;ENSG00000197372	SNX15;KLF9;MXD4;JUND;RIT1;CCDC117;PYHIN1;JUNB;ZNF561;KLF11;ZNF395;ZNF675
GO:0003712	transcription cofactor activity	0.0306	0.0036	8.56	0.00520812	0.106767	ENSG00000144747;ENSG00000147548;ENSG00000197157	TMF1;NSD3;SND1
GO:0004014	adenosylmethionine decarboxylase activity	0.0102	0.0001	185.53	0.00538995	0.106767	ENSG00000123505	AMD1
GO:0008705	methionine synthase activity	0.0102	0.0001	185.53	0.00538995	0.106767	ENSG00000116984	MTR
GO:0017113	dihydropyrimidine dehydrogenase (NADP+) activity	0.0102	0.0001	185.53	0.00538995	0.106767	ENSG00000188641	DPYD
GO:0018423	protein C-terminal leucine carboxyl O-methyltransferase activity	0.0102	0.0001	185.53	0.00538995	0.106767	ENSG00000205629	LCMT1
GO:0019810	putrescine binding	0.0102	0.0001	185.53	0.00538995	0.106767	ENSG00000123505	AMD1
GO:0047280	nicotinamide phosphoribosyltransferase activity	0.0102	0.0001	185.53	0.00538995	0.106767	ENSG00000105835	NAMPT
GO:0030695	GTPase regulator activity	0.0204	0.0013	16.13	0.00675812	0.113274	ENSG00000015285;ENSG00000101265	WAS;RASSF2
GO:0043560	insulin receptor substrate binding	0.0204	0.0013	16.13	0.00675812	0.113274	ENSG00000100351;ENSG00000163932	GRAP2;PRKCD
GO:0017034	Rap guanyl-nucleotide exchange factor activity	0.0204	0.0013	15.46	0.00734676	0.114344	ENSG00000107263;ENSG00000143622	RAPGEF1;RIT1
GO:0030515	snoRNA binding	0.0204	0.0014	14.84	0.00795775	0.115597	ENSG00000055044;ENSG00000270800	NOP58;RPS10-NUDT3
GO:0004666	prostaglandin-endoperoxide synthase activity	0.0102	0.0001	92.77	0.0107511	0.137801	ENSG00000095303	PTGS1
GO:0016312	inositol bisphosphate phosphatase activity	0.0102	0.0001	92.77	0.0107511	0.137801	ENSG00000132376	INPP5K
GO:0004514	nicotinate-nucleotide diphosphorylase (carboxylating) activity	0.0102	0.0002	61.84	0.0160837	0.152164	ENSG00000105835	NAMPT
GO:0004739	pyruvate dehydrogenase (acetyl-transferring) activity	0.0102	0.0002	61.84	0.0160837	0.152164	ENSG00000131828	PDHA1
GO:0008898	S-adenosylmethionine-homocysteine S-methyltransferase activity	0.0102	0.0002	61.84	0.0160837	0.152164	ENSG00000116984	MTR
GO:0031370	eukaryotic initiation factor 4G binding	0.0102	0.0002	61.84	0.0160837	0.152164	ENSG00000135930	EIF4E2
GO:0070404	NADH binding	0.0102	0.0002	61.84	0.0160837	0.152164	ENSG00000116791	CRYZ
GO:0001190	transcriptional activator activity, RNA polymerase II transcription factor binding	0.0204	0.0021	9.51	0.0187199	0.152164	ENSG00000130522;ENSG00000171223	JUND;JUNB
GO:0044390	ubiquitin-like protein conjugating enzyme binding	0.0102	0.0002	46.38	0.0213879	0.152164	ENSG00000138942	RNF185
GO:0004082	bisphosphoglycerate mutase activity	0.0102	0.0003	37.11	0.0266637	0.152164	ENSG00000171314	PGAM1
GO:0004699	calcium-independent protein kinase C activity	0.0102	0.0003	37.11	0.0266637	0.152164	ENSG00000163932	PRKCD
GO:0032767	copper-dependent protein binding	0.0102	0.0003	37.11	0.0266637	0.152164	ENSG00000096060	FKBP5
GO:0035877	death effector domain binding	0.0102	0.0003	37.11	0.0266637	0.152164	ENSG00000168040	FADD
GO:0046538	2,3-bisphosphoglycerate-dependent phosphoglycerate mutase activity	0.0102	0.0003	37.11	0.0266637	0.152164	ENSG00000171314	PGAM1
GO:0016922	ligand-dependent nuclear receptor binding	0.0204	0.0027	7.42	0.0297895	0.152164	ENSG00000130522;ENSG00000171223	JUND;JUNB
GO:0005525	GTP binding	0.0612	0.0241	2.54	0.0311209	0.152164	ENSG00000096060;ENSG00000110025;ENSG00000143622;ENSG00000147324;ENSG00000158417;ENSG00000198836	FKBP5;SNX15;RIT1;MFHAS1;EIF5B;OPA1
GO:0003960	NADPH:quinone reductase activity	0.0102	0.0003	30.92	0.0319114	0.152164	ENSG00000116791	CRYZ
GO:0008187	poly-pyrimidine tract binding	0.0102	0.0003	30.92	0.0319114	0.152164	ENSG00000119314	PTBP3
GO:0008486	diphosphoinositol-polyphosphate diphosphatase activity	0.0102	0.0003	30.92	0.0319114	0.152164	ENSG00000270800	RPS10-NUDT3
GO:0008597	calcium-dependent protein serine/threonine phosphatase regulator activity	0.0102	0.0003	30.92	0.0319114	0.152164	ENSG00000117602	RCAN3
GO:0034485	phosphatidylinositol-3,4,5-trisphosphate 5-phosphatase activity	0.0102	0.0003	30.92	0.0319114	0.152164	ENSG00000132376	INPP5K
GO:0042799	histone methyltransferase activity (H4-K20 specific)	0.0102	0.0003	30.92	0.0319114	0.152164	ENSG00000147548	NSD3
GO:0052840	inositol diphosphate tetrakisphosphate diphosphatase activity	0.0102	0.0003	30.92	0.0319114	0.152164	ENSG00000270800	RPS10-NUDT3
GO:0052843	inositol-1-diphosphate-2,3,4,5,6-pentakisphosphate diphosphatase activity	0.0102	0.0003	30.92	0.0319114	0.152164	ENSG00000270800	RPS10-NUDT3
GO:0052844	inositol-3-diphosphate-1,2,4,5,6-pentakisphosphate diphosphatase activity	0.0102	0.0003	30.92	0.0319114	0.152164	ENSG00000270800	RPS10-NUDT3
GO:0052845	inositol-5-diphosphate-1,2,3,4,6-pentakisphosphate diphosphatase activity	0.0102	0.0003	30.92	0.0319114	0.152164	ENSG00000270800	RPS10-NUDT3
GO:0052846	inositol-1,5-bisdiphosphate-2,3,4,6-tetrakisphosphate 1-diphosphatase activity	0.0102	0.0003	30.92	0.0319114	0.152164	ENSG00000270800	RPS10-NUDT3
GO:0052847	inositol-1,5-bisdiphosphate-2,3,4,6-tetrakisphosphate 5-diphosphatase activity	0.0102	0.0003	30.92	0.0319114	0.152164	ENSG00000270800	RPS10-NUDT3
GO:0052848	inositol-3,5-bisdiphosphate-2,3,4,6-tetrakisphosphate 5-diphosphatase activity	0.0102	0.0003	30.92	0.0319114	0.152164	ENSG00000270800	RPS10-NUDT3
GO:0003755	peptidyl-prolyl cis-trans isomerase activity	0.0204	0.0029	7.14	0.0320234	0.152164	ENSG00000096060;ENSG00000138398	FKBP5;PPIG
GO:0070412	R-SMAD binding	0.0204	0.0029	7	0.0331645	0.152164	ENSG00000130522;ENSG00000171223	JUND;JUNB
GO:0001595	angiotensin receptor activity	0.0102	0.0004	26.5	0.037131	0.152164	ENSG00000134817	APLNR
GO:0004083	bisphosphoglycerate 2-phosphatase activity	0.0102	0.0004	26.5	0.037131	0.152164	ENSG00000171314	PGAM1
GO:0004445	inositol-polyphosphate 5-phosphatase activity	0.0102	0.0004	26.5	0.037131	0.152164	ENSG00000132376	INPP5K
GO:0005000	vasopressin receptor activity	0.0102	0.0004	26.5	0.037131	0.152164	ENSG00000132376	INPP5K
GO:0051033	RNA transmembrane transporter activity	0.0102	0.0004	26.5	0.037131	0.152164	ENSG00000224578	HNRNPA1P48
GO:1990226	histone methyltransferase binding	0.0102	0.0004	26.5	0.037131	0.152164	ENSG00000055044	NOP58
GO:0016303	1-phosphatidylinositol-3-kinase activity	0.0204	0.0032	6.29	0.0403355	0.152164	ENSG00000078142;ENSG00000100351	PIK3C3;GRAP2
GO:0001094	TFIID-class transcription factor binding	0.0102	0.0004	23.19	0.0423228	0.152164	ENSG00000055044	NOP58
GO:0004527	exonuclease activity	0.0102	0.0004	23.19	0.0423228	0.152164	ENSG00000134817	APLNR
GO:0017069	snRNA binding	0.0102	0.0004	23.19	0.0423228	0.152164	ENSG00000055044	NOP58
GO:0019144	ADP-sugar diphosphatase activity	0.0102	0.0004	23.19	0.0423228	0.152164	ENSG00000270800	RPS10-NUDT3
GO:0019911	structural constituent of myelin sheath	0.0102	0.0004	23.19	0.0423228	0.152164	ENSG00000197971	MBP
GO:0050473	arachidonate 15-lipoxygenase activity	0.0102	0.0004	23.19	0.0423228	0.152164	ENSG00000095303	PTGS1
GO:0004672	protein kinase activity	0.0204	0.0034	6.08	0.0428447	0.152164	ENSG00000078142;ENSG00000101265	PIK3C3;RASSF2
GO:0005096	GTPase activator activity	0.051	0.0196	2.61	0.0434627	0.152164	ENSG00000084070;ENSG00000107863;ENSG00000130522;ENSG00000150681;ENSG00000171223	SMAP2;ARHGAP21;JUND;RGS18;JUNB
GO:0031419	cobalamin binding	0.0102	0.0005	20.61	0.0474869	0.152164	ENSG00000116984	MTR
GO:0048248	CXCR3 chemokine receptor binding	0.0102	0.0005	20.61	0.0474869	0.152164	ENSG00000163736	PPBP
GO:0052658	inositol-1,4,5-trisphosphate 5-phosphatase activity	0.0102	0.0005	20.61	0.0474869	0.152164	ENSG00000132376	INPP5K
GO:0061752	telomeric repeat-containing RNA binding	0.0102	0.0005	20.61	0.0474869	0.152164	ENSG00000224578	HNRNPA1P48
GO:0070097	delta-catenin binding	0.0102	0.0005	20.61	0.0474869	0.152164	ENSG00000105559	PLEKHA4
GO:0097322	7SK snRNA binding	0.0102	0.0005	20.61	0.0474869	0.152164	ENSG00000129315	CCNT1
GO:0097367	carbohydrate derivative binding	0.0102	0.0005	20.61	0.0474869	0.152164	ENSG00000138942	RNF185
GO:0031072	heat shock protein binding	0.0204	0.0037	5.54	0.0507083	0.157074	ENSG00000096060;ENSG00000204389	FKBP5;HSPA1A
GO:0004439	phosphatidylinositol-4,5-bisphosphate 5-phosphatase activity	0.0102	0.0005	18.55	0.0526235	0.157074	ENSG00000132376	INPP5K
GO:0022857	transmembrane transporter activity	0.0102	0.0005	18.55	0.0526235	0.157074	ENSG00000116791	CRYZ
GO:0034604	pyruvate dehydrogenase (NAD+) activity	0.0102	0.0005	18.55	0.0526235	0.157074	ENSG00000131828	PDHA1
GO:0046975	histone methyltransferase activity (H3-K36 specific)	0.0102	0.0005	18.55	0.0526235	0.157074	ENSG00000147548	NSD3
GO:0003682	chromatin binding	0.0714	0.0349	2.05	0.055281	0.162776	ENSG00000010292;ENSG00000119138;ENSG00000129315;ENSG00000130522;ENSG00000171223;ENSG00000172059;ENSG00000173145	NCAPD2;KLF9;CCNT1;JUND;JUNB;KLF11;NOC3L
GO:0005219	ryanodine-sensitive calcium-release channel activity	0.0102	0.0006	16.87	0.0577326	0.164903	ENSG00000096060	FKBP5
GO:0033592	RNA strand annealing activity	0.0102	0.0006	16.87	0.0577326	0.164903	ENSG00000224578	HNRNPA1P48
GO:0008022	protein C-terminus binding	0.051	0.0216	2.37	0.0608334	0.164903	ENSG00000111961;ENSG00000119138;ENSG00000124788;ENSG00000172059;ENSG00000215193	SASH1;KLF9;ATXN1;KLF11;PEX26
GO:0003730	mRNA 3'-UTR binding	0.0204	0.0041	4.95	0.0619225	0.164903	ENSG00000116791;ENSG00000224578	CRYZ;HNRNPA1P48
GO:0008526	phosphatidylinositol transporter activity	0.0102	0.0007	15.46	0.0628144	0.164903	ENSG00000110697	PITPNM1
GO:0034046	poly(G) binding	0.0102	0.0007	15.46	0.0628144	0.164903	ENSG00000124788	ATXN1
GO:0050072	m7G(5')pppN diphosphatase activity	0.0102	0.0007	15.46	0.0628144	0.164903	ENSG00000270800	RPS10-NUDT3
GO:1904264	ubiquitin protein ligase activity involved in ERAD pathway	0.0102	0.0007	15.46	0.0628144	0.164903	ENSG00000138942	RNF185
GO:1990825	sequence-specific mRNA binding	0.0102	0.0007	15.46	0.0628144	0.164903	ENSG00000224578	HNRNPA1P48
GO:0008047	enzyme activator activity	0.0204	0.0042	4.82	0.064847	0.168212	ENSG00000163736;ENSG00000163932	PPBP;PRKCD
GO:0003743	translation initiation factor activity	0.0204	0.0043	4.7	0.0678173	0.169981	ENSG00000135930;ENSG00000158417	EIF4E2;EIF5B
GO:0004402	histone acetyltransferase activity	0.0204	0.0043	4.7	0.0678173	0.169981	ENSG00000130522;ENSG00000198604	JUND;BAZ1A
GO:0089720	caspase binding	0.0102	0.0007	14.27	0.0678691	0.169981	ENSG00000168040	FADD
GO:0001046	core promoter sequence-specific DNA binding	0.0204	0.0045	4.58	0.070832	0.174041	ENSG00000119138;ENSG00000172059	KLF9;KLF11
GO:0047631	ADP-ribose diphosphatase activity	0.0102	0.0008	13.25	0.0728969	0.174041	ENSG00000270800	RPS10-NUDT3
GO:0052659	inositol-1,3,4,5-tetrakisphosphate 5-phosphatase activity	0.0102	0.0008	13.25	0.0728969	0.174041	ENSG00000132376	INPP5K
GO:0098505	G-rich strand telomeric DNA binding	0.0102	0.0008	13.25	0.0728969	0.174041	ENSG00000224578	HNRNPA1P48
GO:0017124	SH3 domain binding	0.0306	0.0099	3.09	0.0734841	0.174041	ENSG00000015285;ENSG00000100351;ENSG00000107263	WAS;GRAP2;RAPGEF1
GO:0000339	RNA cap binding	0.0102	0.0008	12.37	0.0778978	0.174985	ENSG00000135930	EIF4E2
GO:0000982	transcription factor activity, RNA polymerase II proximal promoter sequence-specific DNA binding	0.0102	0.0008	12.37	0.0778978	0.174985	ENSG00000119138	KLF9
GO:0005355	glucose transmembrane transporter activity	0.0102	0.0008	12.37	0.0778978	0.174985	ENSG00000163736	PPBP
GO:0016015	morphogen activity	0.0102	0.0008	12.37	0.0778978	0.174985	ENSG00000119138	KLF9
GO:0031013	troponin I binding	0.0102	0.0008	12.37	0.0778978	0.174985	ENSG00000117602	RCAN3
GO:0042393	histone binding	0.0306	0.0103	2.98	0.0803084	0.178559	ENSG00000010292;ENSG00000184270;ENSG00000188486	NCAPD2;H2AC21;H2AX
GO:0004518	nuclease activity	0.0102	0.0009	11.6	0.0828719	0.180574	ENSG00000197157	SND1
GO:0046933	proton-transporting ATP synthase activity, rotational mechanism	0.0102	0.0009	11.6	0.0828719	0.180574	ENSG00000185883	ATP6V0C
GO:0042577	lipid phosphatase activity	0.0102	0.0009	10.91	0.0878196	0.18946	ENSG00000132376	INPP5K
GO:0016018	cyclosporin A binding	0.0102	0.001	10.31	0.0927408	0.196192	ENSG00000138398	PPIG
GO:0042623	ATPase activity, coupled	0.0102	0.001	10.31	0.0927408	0.196192	ENSG00000204389	HSPA1A
GO:0001223	transcription coactivator binding	0.0102	0.0011	9.28	0.102504	0.206807	ENSG00000129315	CCNT1
GO:0004623	phospholipase A2 activity	0.0102	0.0011	9.28	0.102504	0.206807	ENSG00000133321	PLAAT4
GO:0004887	thyroid hormone receptor activity	0.0102	0.0011	9.28	0.102504	0.206807	ENSG00000084070	SMAP2
GO:0016538	cyclin-dependent protein serine/threonine kinase regulator activity	0.0102	0.0011	9.28	0.102504	0.206807	ENSG00000129315	CCNT1
GO:0036310	annealing helicase activity	0.0102	0.0011	9.28	0.102504	0.206807	ENSG00000224578	HNRNPA1P48
GO:0005168	neurotrophin TRKA receptor binding	0.0102	0.0012	8.83	0.107347	0.210724	ENSG00000100351	GRAP2
GO:0005528	FK506 binding	0.0102	0.0012	8.83	0.107347	0.210724	ENSG00000096060	FKBP5
GO:0036002	pre-mRNA binding	0.0102	0.0012	8.83	0.107347	0.210724	ENSG00000119314	PTBP3
GO:0070402	NADPH binding	0.0102	0.0012	8.43	0.112164	0.217812	ENSG00000116791	CRYZ
GO:0001102	RNA polymerase II activating transcription factor binding	0.0204	0.0059	3.47	0.113514	0.217812	ENSG00000130522;ENSG00000171223	JUND;JUNB
GO:0001078	transcriptional repressor activity, RNA polymerase II proximal promoter sequence-specific DNA binding	0.0408	0.0189	2.16	0.115206	0.217812	ENSG00000123933;ENSG00000130522;ENSG00000163564;ENSG00000172059	MXD4;JUND;PYHIN1;KLF11
GO:0032395	MHC class II receptor activity	0.0102	0.0013	8.07	0.116955	0.217812	ENSG00000231389	HLA-DPA1
GO:0051537	2 iron, 2 sulfur cluster binding	0.0102	0.0013	8.07	0.116955	0.217812	ENSG00000182512	GLRX5
GO:0055131	C3HC4-type RING finger domain binding	0.0102	0.0013	8.07	0.116955	0.217812	ENSG00000204389	HSPA1A
GO:0003684	damaged DNA binding	0.0204	0.006	3.37	0.118792	0.219358	ENSG00000184270;ENSG00000188486	H2AC21;H2AX
GO:0003841	1-acylglycerol-3-phosphate O-acyltransferase activity	0.0102	0.0013	7.73	0.121721	0.220317	ENSG00000138942	RNF185
GO:0004601	peroxidase activity	0.0102	0.0013	7.73	0.121721	0.220317	ENSG00000095303	PTGS1
GO:0031490	chromatin DNA binding	0.0204	0.0062	3.31	0.122345	0.220317	ENSG00000132471;ENSG00000184357	WBP2;H1-5
GO:0031625	ubiquitin protein ligase binding	0.0816	0.0508	1.61	0.124681	0.220442	ENSG00000010292;ENSG00000055130;ENSG00000116984;ENSG00000135930;ENSG00000185883;ENSG00000197372;ENSG00000204389;ENSG00000244687	NCAPD2;CUL1;MTR;EIF4E2;ATP6V0C;ZNF675;HSPA1A;UBE2V1
GO:0005123	death receptor binding	0.0102	0.0014	7.42	0.126461	0.220442	ENSG00000168040	FADD
GO:0008140	cAMP response element binding protein binding	0.0102	0.0014	7.42	0.126461	0.220442	ENSG00000130522	JUND
GO:0008494	translation activator activity	0.0102	0.0014	7.42	0.126461	0.220442	ENSG00000033050	ABCF2
GO:0046961	proton-transporting ATPase activity, rotational mechanism	0.0102	0.0014	7.14	0.131176	0.226846	ENSG00000185883	ATP6V0C
GO:0048037	cofactor binding	0.0102	0.0015	6.87	0.135866	0.231284	ENSG00000171314	PGAM1
GO:0048185	activin binding	0.0102	0.0015	6.87	0.135866	0.231284	ENSG00000096060	FKBP5
GO:0008201	heparin binding	0.0306	0.0131	2.34	0.137409	0.232099	ENSG00000084070;ENSG00000163736;ENSG00000197971	SMAP2;PPBP;MBP
GO:0003705	transcription factor activity, RNA polymerase II distal enhancer sequence-specific binding	0.0204	0.0068	3.02	0.142326	0.238554	ENSG00000130522;ENSG00000171223	JUND;JUNB
GO:0008353	RNA polymerase II carboxy-terminal domain kinase activity	0.0102	0.0016	6.4	0.14517	0.239634	ENSG00000129315	CCNT1
GO:0043024	ribosomal small subunit binding	0.0102	0.0016	6.4	0.14517	0.239634	ENSG00000158417	EIF5B
GO:0008237	metallopeptidase activity	0.0102	0.0016	6.18	0.149785	0.242783	ENSG00000255112	CHMP1B
GO:0015035	protein disulfide oxidoreductase activity	0.0102	0.0016	6.18	0.149785	0.242783	ENSG00000182512	GLRX5
GO:0001784	phosphotyrosine residue binding	0.0102	0.0017	5.98	0.154375	0.242783	ENSG00000100351	GRAP2
GO:0035259	glucocorticoid receptor binding	0.0102	0.0017	5.98	0.154375	0.242783	ENSG00000096060	FKBP5
GO:0044183	protein binding involved in protein folding	0.0102	0.0017	5.98	0.154375	0.242783	ENSG00000204389	HSPA1A
GO:0070063	RNA polymerase binding	0.0102	0.0017	5.98	0.154375	0.242783	ENSG00000129315	CCNT1
GO:0008565	protein transporter activity	0.0204	0.0071	2.85	0.15538	0.242783	ENSG00000143622;ENSG00000176783	RIT1;RUFY1
GO:0008270	zinc ion binding	0.1224	0.0885	1.38	0.155991	0.242783	ENSG00000010292;ENSG00000074755;ENSG00000116791;ENSG00000116984;ENSG00000122515;ENSG00000138942;ENSG00000140386;ENSG00000147548;ENSG00000176783;ENSG00000197372;ENSG00000198604;ENSG00000255112	NCAPD2;ZZEF1;CRYZ;MTR;ZMIZ2;RNF185;SCAPER;NSD3;RUFY1;ZNF675;BAZ1A;CHMP1B
GO:0048156	tau protein binding	0.0102	0.0018	5.8	0.15894	0.245619	ENSG00000096060	FKBP5
GO:0000166	nucleotide binding	0.051	0.0295	1.73	0.164105	0.251175	ENSG00000117602;ENSG00000119314;ENSG00000137133;ENSG00000174720;ENSG00000224578	RCAN3;PTBP3;HINT2;LARP7;HNRNPA1P48
GO:0000979	RNA polymerase II core promoter sequence-specific DNA binding	0.0204	0.0074	2.75	0.164841	0.251175	ENSG00000132471;ENSG00000147548	WBP2;NSD3
GO:0017112	Rab guanyl-nucleotide exchange factor activity	0.0102	0.0019	5.46	0.167999	0.253441	ENSG00000101265	RASSF2
GO:0035497	cAMP response element binding	0.0204	0.0075	2.71	0.168654	0.253441	ENSG00000130522;ENSG00000171223	JUND;JUNB
GO:0005545	1-phosphatidylinositol binding	0.0102	0.0019	5.3	0.172492	0.254238	ENSG00000105559	PLEKHA4
GO:0050661	NADP binding	0.0102	0.0019	5.3	0.172492	0.254238	ENSG00000188641	DPYD
GO:0003714	transcription corepressor activity	0.0408	0.0222	1.84	0.172924	0.254238	ENSG00000123933;ENSG00000130522;ENSG00000171223;ENSG00000197372	MXD4;JUND;JUNB;ZNF675
GO:0042826	histone deacetylase binding	0.051	0.0301	1.69	0.173852	0.254238	ENSG00000010292;ENSG00000119138;ENSG00000172059;ENSG00000184357;ENSG00000204389	NCAPD2;KLF9;KLF11;H1-5;HSPA1A
GO:0003824	catalytic activity	0.0102	0.002	5.15	0.17696	0.255356	ENSG00000066084	DIP2B
GO:0019855	calcium channel inhibitor activity	0.0102	0.002	5.15	0.17696	0.255356	ENSG00000096060	FKBP5
GO:0008289	lipid binding	0.0204	0.0079	2.58	0.182116	0.261066	ENSG00000095303;ENSG00000176783	PTGS1;RUFY1
GO:0001965	G-protein alpha-subunit binding	0.0102	0.0021	4.88	0.185826	0.264644	ENSG00000150681	RGS18
GO:0003823	antigen binding	0.0102	0.0022	4.64	0.194598	0.270076	ENSG00000166710	B2M
GO:0008266	poly(U) RNA binding	0.0102	0.0022	4.64	0.194598	0.270076	ENSG00000124788	ATXN1
GO:0017016	Ras GTPase binding	0.0102	0.0022	4.64	0.194598	0.270076	ENSG00000143622	RIT1
GO:0042974	retinoic acid receptor binding	0.0102	0.0022	4.64	0.194598	0.270076	ENSG00000147548	NSD3
GO:0042803	protein homodimerization activity	0.102	0.075	1.36	0.198476	0.272641	ENSG00000095303;ENSG00000102572;ENSG00000105835;ENSG00000115216;ENSG00000119138;ENSG00000130522;ENSG00000171223;ENSG00000172059;ENSG00000188641;ENSG00000255112	PTGS1;STK24;NAMPT;NRBP1;KLF9;JUND;JUNB;KLF11;DPYD;CHMP1B
GO:0023026	MHC class II protein complex binding	0.0102	0.0023	4.53	0.198949	0.272641	ENSG00000204389	HSPA1A
GO:0051019	mitogen-activated protein kinase binding	0.0102	0.0023	4.42	0.203276	0.273423	ENSG00000130522	JUND
GO:0051020	GTPase binding	0.0102	0.0023	4.42	0.203276	0.273423	ENSG00000070182	SPTB
GO:0000287	magnesium ion binding	0.0408	0.0237	1.72	0.203284	0.273423	ENSG00000102572;ENSG00000198836;ENSG00000255112;ENSG00000270800	STK24;OPA1;CHMP1B;RPS10-NUDT3
GO:0005088	Ras guanyl-nucleotide exchange factor activity	0.0204	0.0087	2.33	0.211445	0.281485	ENSG00000070182;ENSG00000100351	SPTB;GRAP2
GO:0008536	Ran GTPase binding	0.0102	0.0024	4.22	0.211862	0.281485	ENSG00000135968	GCC2
GO:0004693	cyclin-dependent protein serine/threonine kinase activity	0.0102	0.0026	3.95	0.224568	0.294773	ENSG00000129315	CCNT1
GO:0043021	ribonucleoprotein complex binding	0.0102	0.0026	3.95	0.224568	0.294773	ENSG00000055044	NOP58
GO:0008137	NADH dehydrogenase (ubiquinone) activity	0.0102	0.0026	3.87	0.228759	0.294943	ENSG00000090266	NDUFB2
GO:0043274	phospholipase binding	0.0102	0.0026	3.87	0.228759	0.294943	ENSG00000015285	WAS
GO:0051539	4 iron, 4 sulfur cluster binding	0.0102	0.0026	3.87	0.228759	0.294943	ENSG00000188641	DPYD
GO:0042605	peptide antigen binding	0.0102	0.0027	3.79	0.232927	0.296804	ENSG00000231389	HLA-DPA1
GO:0046875	ephrin receptor binding	0.0102	0.0027	3.79	0.232927	0.296804	ENSG00000100351	GRAP2
GO:0005160	transforming growth factor beta receptor binding	0.0102	0.0027	3.71	0.237072	0.298594	ENSG00000096060	FKBP5
GO:0030506	ankyrin binding	0.0102	0.0027	3.71	0.237072	0.298594	ENSG00000070182	SPTB
GO:0004715	non-membrane spanning protein tyrosine kinase activity	0.0102	0.0028	3.64	0.241196	0.300404	ENSG00000163932	PRKCD
GO:0003924	GTPase activity	0.0306	0.0173	1.77	0.241267	0.300404	ENSG00000143622;ENSG00000158417;ENSG00000198836	RIT1;EIF5B;OPA1
GO:0008009	chemokine activity	0.0102	0.0029	3.57	0.245297	0.301972	ENSG00000163736	PPBP
GO:0050699	WW domain binding	0.0102	0.0029	3.57	0.245297	0.301972	ENSG00000132471	WBP2
GO:0016740	transferase activity	0.0102	0.003	3.44	0.253434	0.310236	ENSG00000196313	POM121
GO:0001077	transcriptional activator activity, RNA polymerase II proximal promoter sequence-specific DNA binding	0.0612	0.0436	1.41	0.255066	0.310489	ENSG00000110025;ENSG00000130522;ENSG00000143622;ENSG00000159873;ENSG00000171223;ENSG00000172059	SNX15;JUND;RIT1;CCDC117;JUNB;KLF11
GO:0004702	signal transducer, downstream of receptor, with serine/threonine kinase activity	0.0102	0.003	3.37	0.25747	0.311675	ENSG00000102572	STK24
GO:0061630	ubiquitin protein ligase activity	0.0306	0.0183	1.67	0.267319	0.321808	ENSG00000010292;ENSG00000055130;ENSG00000244687	NCAPD2;CUL1;UBE2V1
GO:0030544	Hsp70 protein binding	0.0102	0.0032	3.2	0.269449	0.322012	ENSG00000138398	PPIG
GO:0051117	ATPase binding	0.0204	0.0104	1.96	0.27116	0.322012	ENSG00000055044;ENSG00000215193	NOP58;PEX26
GO:0001103	RNA polymerase II repressing transcription factor binding	0.0102	0.0032	3.14	0.273399	0.322012	ENSG00000119138	KLF9
GO:0008168	methyltransferase activity	0.0102	0.0032	3.14	0.273399	0.322012	ENSG00000116791	CRYZ
GO:0043425	bHLH transcription factor binding	0.0102	0.0033	3.09	0.277328	0.324884	ENSG00000119138	KLF9
GO:0051879	Hsp90 protein binding	0.0102	0.0034	2.99	0.285123	0.328737	ENSG00000138398	PPIG
GO:0070491	repressing transcription factor binding	0.0102	0.0034	2.99	0.285123	0.328737	ENSG00000135930	EIF4E2
GO:0000980	RNA polymerase II distal enhancer sequence-specific DNA binding	0.0204	0.0108	1.89	0.285144	0.328737	ENSG00000130522;ENSG00000171223	JUND;JUNB
GO:0042802	identical protein binding	0.0918	0.0733	1.25	0.289936	0.332503	ENSG00000010292;ENSG00000015285;ENSG00000100351;ENSG00000117602;ENSG00000124788;ENSG00000135968;ENSG00000163564;ENSG00000166710;ENSG00000168040	NCAPD2;WAS;GRAP2;RCAN3;ATXN1;GCC2;PYHIN1;B2M;FADD
GO:0004197	cysteine-type endopeptidase activity	0.0102	0.0036	2.85	0.29666	0.338433	ENSG00000162607	USP1
GO:0052834	inositol monophosphate phosphatase activity	0.0102	0.0037	2.73	0.308013	0.349554	ENSG00000255112	CHMP1B
GO:0030246	carbohydrate binding	0.0204	0.0119	1.72	0.324911	0.366821	ENSG00000137101;ENSG00000197971	CD72;MBP
GO:0003676	nucleic acid binding	0.0204	0.0119	1.71	0.326887	0.36715	ENSG00000140386;ENSG00000196313	SCAPER;POM121
GO:0043022	ribosome binding	0.0102	0.0042	2.44	0.337408	0.371744	ENSG00000033050	ABCF2
GO:0051219	phosphoprotein binding	0.0102	0.0042	2.44	0.337408	0.371744	ENSG00000096060	FKBP5
GO:0032403	protein complex binding	0.0306	0.0211	1.45	0.340943	0.371744	ENSG00000143622;ENSG00000168040;ENSG00000215193	RIT1;FADD;PEX26
GO:0001664	G-protein coupled receptor binding	0.0102	0.0042	2.41	0.340994	0.371744	ENSG00000204389	HSPA1A
GO:0030331	estrogen receptor binding	0.0102	0.0042	2.41	0.340994	0.371744	ENSG00000138398	PPIG
GO:0019901	protein kinase binding	0.051	0.0394	1.29	0.344071	0.371744	ENSG00000015285;ENSG00000100351;ENSG00000129315;ENSG00000163932;ENSG00000171314	WAS;GRAP2;CCNT1;PRKCD;PGAM1
GO:0005154	epidermal growth factor receptor binding	0.0102	0.0043	2.38	0.344561	0.371744	ENSG00000100351	GRAP2
GO:0019899	enzyme binding	0.0408	0.0302	1.35	0.344627	0.371744	ENSG00000095303;ENSG00000171223;ENSG00000184270;ENSG00000188486	PTGS1;JUNB;H2AC21;H2AX
GO:0032947	protein complex scaffold activity	0.0102	0.0043	2.35	0.348109	0.373651	ENSG00000111961	SASH1
GO:0001786	phosphatidylserine binding	0.0102	0.0044	2.32	0.351638	0.374426	ENSG00000204389	HSPA1A
GO:0061631	ubiquitin conjugating enzyme activity	0.0204	0.0127	1.61	0.354386	0.374426	ENSG00000244687;ENSG00000255112	UBE2V1;CHMP1B
GO:0043621	protein self-association	0.0102	0.0045	2.29	0.355148	0.374426	ENSG00000124788	ATXN1
GO:0003713	transcription coactivator activity	0.0306	0.0216	1.42	0.355705	0.374426	ENSG00000119138;ENSG00000130522;ENSG00000171223	KLF9;JUND;JUNB
GO:0050660	flavin adenine dinucleotide binding	0.0102	0.0046	2.24	0.362112	0.379309	ENSG00000188641	DPYD
GO:0004175	endopeptidase activity	0.0102	0.0046	2.21	0.365566	0.379309	ENSG00000144747	TMF1
GO:0030971	receptor tyrosine kinase binding	0.0102	0.0046	2.21	0.365566	0.379309	ENSG00000110697	PITPNM1
GO:0008254	3'-nucleotidase activity	0.0102	0.0047	2.18	0.369002	0.381059	ENSG00000255112	CHMP1B
GO:0008134	transcription factor binding	0.0408	0.0315	1.3	0.372909	0.383278	ENSG00000138398;ENSG00000163564;ENSG00000172059;ENSG00000224578	PPIG;PYHIN1;KLF11;HNRNPA1P48
GO:0035091	phosphatidylinositol binding	0.0102	0.0048	2.11	0.379198	0.385916	ENSG00000110025	SNX15
GO:0005070	SH3/SH2 adaptor activity	0.0102	0.0049	2.08	0.38256	0.385916	ENSG00000100351	GRAP2
GO:0019894	kinesin binding	0.0102	0.0049	2.08	0.38256	0.385916	ENSG00000126777	KTN1
GO:0046934	phosphatidylinositol-4,5-bisphosphate 3-kinase activity	0.0102	0.0049	2.08	0.38256	0.385916	ENSG00000100351	GRAP2
GO:0001105	RNA polymerase II transcription coactivator activity	0.0102	0.005	2.04	0.389231	0.390836	ENSG00000132471	WBP2
GO:0008092	cytoskeletal protein binding	0.0102	0.0052	1.95	0.402359	0.402165	ENSG00000159873	CCDC117
GO:0003735	structural constituent of ribosome	0.0204	0.0142	1.43	0.408124	0.406064	ENSG00000116221;ENSG00000270800	MRPL37;RPS10-NUDT3
GO:0030374	ligand-dependent nuclear receptor transcription coactivator activity	0.0102	0.0054	1.89	0.412022	0.408079	ENSG00000122515	ZMIZ2
GO:0004674	protein serine/threonine kinase activity	0.0204	0.0147	1.39	0.423096	0.416124	ENSG00000110025;ENSG00000115216	SNX15;NRBP1
GO:0001618	virus receptor activity	0.0102	0.0057	1.8	0.427783	0.416124	ENSG00000204389	HSPA1A
GO:0005215	transporter activity	0.0102	0.0057	1.8	0.427783	0.416124	ENSG00000033050	ABCF2
GO:0005518	collagen binding	0.0102	0.0057	1.8	0.427783	0.416124	ENSG00000166963	MAP1A
GO:0016787	hydrolase activity	0.0102	0.0057	1.78	0.430885	0.417278	ENSG00000137133	HINT2
GO:0003723	RNA binding	0.0204	0.015	1.36	0.4342	0.418628	ENSG00000117602;ENSG00000172086	RCAN3;KRCC1
GO:0050681	androgen receptor binding	0.0102	0.006	1.69	0.449149	0.431133	ENSG00000147548	NSD3
GO:0046982	protein heterodimerization activity	0.051	0.0452	1.13	0.455701	0.435504	ENSG00000033050;ENSG00000130522;ENSG00000171223;ENSG00000184270;ENSG00000188486	ABCF2;JUND;JUNB;H2AC21;H2AX
GO:0004843	thiol-dependent ubiquitin-specific protease activity	0.0102	0.0065	1.57	0.472602	0.448489	ENSG00000162607	USP1
GO:0005516	calmodulin binding	0.0204	0.0162	1.26	0.473916	0.448489	ENSG00000143622;ENSG00000150681	RIT1;RGS18
GO:0030674	protein binding, bridging	0.0102	0.0065	1.56	0.475463	0.448489	ENSG00000096060	FKBP5
GO:0005543	phospholipid binding	0.0102	0.0066	1.55	0.478309	0.449229	ENSG00000070182	SPTB
GO:0002039	p53 binding	0.0102	0.0067	1.53	0.48114	0.449948	ENSG00000172086	KRCC1
GO:0001948	protein binding	0.0102	0.0073	1.41	0.51129	0.4761	ENSG00000166710	B2M
GO:0004888	transmembrane signaling receptor activity	0.0102	0.0073	1.39	0.513944	0.476535	ENSG00000137101	CD72
GO:0016887	ATPase activity	0.0102	0.0074	1.37	0.519208	0.477353	ENSG00000033050	ABCF2
GO:0019903	protein phosphatase binding	0.0102	0.0074	1.37	0.519208	0.477353	ENSG00000100351	GRAP2
GO:0046872	metal ion binding	0.1327	0.131	1.01	0.525899	0.481473	ENSG00000095303;ENSG00000112365;ENSG00000119138;ENSG00000143622;ENSG00000158417;ENSG00000163932;ENSG00000171469;ENSG00000172059;ENSG00000172086;ENSG00000182512;ENSG00000186918;ENSG00000188641;ENSG00000197857	PTGS1;ZBTB24;KLF9;RIT1;EIF5B;PRKCD;ZNF561;KLF11;KRCC1;GLRX5;ZNF395;DPYD;ZNF44
GO:0003729	mRNA binding	0.0102	0.0076	1.33	0.529567	0.482803	ENSG00000119314	PTBP3
GO:0009055	electron transfer activity	0.0102	0.0077	1.33	0.532122	0.483111	ENSG00000182512	GLRX5
GO:0008144	drug binding	0.0102	0.0082	1.24	0.55693	0.503536	ENSG00000105835	NAMPT
GO:0019003	GDP binding	0.0102	0.0084	1.22	0.561733	0.50578	ENSG00000143622	RIT1
GO:0005164	tumor necrosis factor receptor binding	0.0204	0.0194	1.05	0.5702	0.51129	ENSG00000010292;ENSG00000168040	NCAPD2;FADD
GO:0020037	heme binding	0.0102	0.0087	1.17	0.575835	0.514121	ENSG00000095303	PTGS1
GO:0005198	structural molecule activity	0.0102	0.0087	1.17	0.578141	0.514121	ENSG00000166963	MAP1A
GO:0044212	transcription regulatory region DNA binding	0.0102	0.0088	1.16	0.580435	0.514121	ENSG00000129315	CCNT1
GO:0046983	protein dimerization activity	0.0102	0.0089	1.15	0.584986	0.515731	ENSG00000123933	MXD4
GO:0031435	mitogen-activated protein kinase kinase kinase binding	0.0204	0.02	1.02	0.586987	0.515731	ENSG00000010292;ENSG00000111961	NCAPD2;SASH1
GO:0051082	unfolded protein binding	0.0102	0.0091	1.12	0.593941	0.519746	ENSG00000204389	HSPA1A
GO:0002020	protease binding	0.0102	0.0099	1.03	0.623805	0.541529	ENSG00000197971	MBP
GO:0005200	structural constituent of cytoskeleton	0.0102	0.0099	1.03	0.623805	0.541529	ENSG00000070182	SPTB
GO:0046332	SMAD binding	0.0102	0.01	1.02	0.62789	0.542912	ENSG00000096060	FKBP5
GO:0016874	ligase activity	0.0204	0.0224	0.91	0.647979	0.558068	ENSG00000010292;ENSG00000138942	NCAPD2;RNF185
GO:0005515	protein binding	0.3061	0.32	0.96	0.652619	0.559851	ENSG00000074755;ENSG00000078142;ENSG00000084070;ENSG00000101265;ENSG00000107863;ENSG00000110025;ENSG00000112365;ENSG00000116791;ENSG00000119314;ENSG00000122515;ENSG00000123505;ENSG00000132376;ENSG00000133321;ENSG00000134817;ENSG00000144747;ENSG00000147324;ENSG00000158417;ENSG00000162607;ENSG00000165355;ENSG00000170540;ENSG00000174720;ENSG00000176783;ENSG00000182512;ENSG00000183426;ENSG00000196313…	ZZEF1;PIK3C3;SMAP2;RASSF2;ARHGAP21;SNX15;ZBTB24;CRYZ;PTBP3;ZMIZ2;AMD1;INPP5K;PLAAT4;APLNR;TMF1;MFHAS1;EIF5B;USP1;FBXO33;ARL6IP1;LARP7;RUFY1;GLRX5;NPIPA1;POM121;SND1;BAZ1A;OPA1;LCMT1;RPS10-NUDT3
GO:0008083	growth factor activity	0.0102	0.0111	0.92	0.666399	0.569431	ENSG00000163736	PPBP
GO:0051015	actin filament binding	0.0102	0.0114	0.89	0.677163	0.576368	ENSG00000070182	SPTB
GO:0005125	cytokine activity	0.0102	0.0117	0.88	0.684147	0.580047	ENSG00000105835	NAMPT
GO:0003779	actin binding	0.0204	0.0258	0.79	0.723224	0.610801	ENSG00000015285;ENSG00000166963	WAS;MAP1A
GO:0047057	vitamin-K-epoxide reductase (warfarin-sensitive) activity	0.0204	0.0262	0.78	0.730818	0.612385	ENSG00000123505;ENSG00000144747	AMD1;TMF1
GO:0003677	DNA binding	0.0612	0.0734	0.83	0.733704	0.612385	ENSG00000033050;ENSG00000112365;ENSG00000117602;ENSG00000124788;ENSG00000144747;ENSG00000197857	ABCF2;ZBTB24;RCAN3;ATXN1;TMF1;ZNF44
GO:0044325	ion channel binding	0.0102	0.0134	0.76	0.734892	0.612385	ENSG00000096060	FKBP5
GO:0005080	protein kinase C binding	0.0102	0.0135	0.76	0.736341	0.612385	ENSG00000137133	HINT2
GO:0005524	ATP binding	0.0816	0.0995	0.82	0.771636	0.639298	ENSG00000033050;ENSG00000078142;ENSG00000096060;ENSG00000102572;ENSG00000115216;ENSG00000163932;ENSG00000204389;ENSG00000255112	ABCF2;PIK3C3;FKBP5;STK24;NRBP1;PRKCD;HSPA1A;CHMP1B
GO:0008017	microtubule binding	0.0102	0.0155	0.66	0.783577	0.646732	ENSG00000166963	MAP1A
GO:0001047	core promoter binding	0.0102	0.0165	0.62	0.805023	0.661926	ENSG00000163564	PYHIN1
GO:0048038	quinone binding	0.0102	0.0167	0.61	0.809263	0.66291	ENSG00000144747	TMF1
GO:0043422	protein kinase B binding	0.0102	0.0184	0.56	0.838281	0.684108	ENSG00000010292	NCAPD2
GO:0005509	calcium ion binding	0.0306	0.0474	0.65	0.848964	0.690242	ENSG00000074755;ENSG00000084070;ENSG00000110697	ZZEF1;SMAP2;PITPNM1
GO:0003700	DNA binding transcription factor activity	0.051	0.0739	0.69	0.85846	0.695166	ENSG00000117602;ENSG00000171469;ENSG00000186918;ENSG00000197372;ENSG00000255112	RCAN3;ZNF561;ZNF395;ZNF675;CHMP1B
GO:0031624	ubiquitin conjugating enzyme binding	0.0102	0.0199	0.51	0.861402	0.695166	ENSG00000010292	NCAPD2
GO:0031996	thioesterase binding	0.0102	0.0211	0.48	0.876566	0.704794	ENSG00000010292	NCAPD2
GO:0005102	receptor binding	0.0102	0.0227	0.45	0.894842	0.716843	ENSG00000137101	CD72
GO:0019904	protein domain specific binding	0.0102	0.025	0.41	0.91666	0.731631	ENSG00000255112	CHMP1B
GO:0047485	protein N-terminus binding	0.0102	0.0311	0.33	0.955043	0.758656	ENSG00000010292	NCAPD2
GO:0000977	RNA polymerase II regulatory region sequence-specific DNA binding	0.0102	0.0316	0.32	0.957483	0.758656	ENSG00000255112	CHMP1B
