# Supplementary material for: Plasma-derived exosomal mRNA profiles associated with type 1 diabetes mellitus
Source: Front Immunol. 2022 Sep 13;13:995610. doi: 10.3389/fimmu.2022.995610 (PMC9513134; doi:10.3389/fimmu.2022.995610)
Supplement: Supplementary file 6 [file Table_6.xlsx]

## Sheet: G1_vs_G2_KEGG_pathway_enrich.li
ID	Description	GeneRatio	BgRatio	enrich_factor	pvalue	qvalue	geneID	Symbol
ko00190	Oxidative phosphorylation	0.1951	0.0207	9.44	1.46388e-06	0.000124815	ENSG00000090266;ENSG00000185883;ENSG00000198712;ENSG00000198763;ENSG00000198786;ENSG00000198804;ENSG00000198840;ENSG00000198938	NDUFB2;ATP6V0C;MT-CO2;MT-ND2;MT-ND5;MT-CO1;MT-ND3;MT-CO3
ko05012	Parkinson's disease	0.1707	0.0217	7.86	2.39158e-05	0.00101957	ENSG00000090266;ENSG00000198712;ENSG00000198763;ENSG00000198786;ENSG00000198804;ENSG00000198840;ENSG00000198938	NDUFB2;MT-CO2;MT-ND2;MT-ND5;MT-CO1;MT-ND3;MT-CO3
ko04260	Cardiac muscle contraction	0.0732	0.0114	6.43	0.011088	0.315133	ENSG00000198712;ENSG00000198804;ENSG00000198938	MT-CO2;MT-CO1;MT-CO3
ko04932	Non-alcoholic fatty liver disease (NAFLD)	0.0976	0.0237	4.12	0.0155013	0.330423	ENSG00000090266;ENSG00000198712;ENSG00000198804;ENSG00000198938	NDUFB2;MT-CO2;MT-CO1;MT-CO3
ko05010	Alzheimer's disease	0.0976	0.0253	3.85	0.0193827	0.330526	ENSG00000090266;ENSG00000198712;ENSG00000198804;ENSG00000198938	NDUFB2;MT-CO2;MT-CO1;MT-CO3
ko00270	Cysteine and methionine metabolism	0.0488	0.0058	8.35	0.0236335	0.335844	ENSG00000116984;ENSG00000123505	MTR;AMD1
ko05016	Huntington's disease	0.0976	0.0283	3.45	0.0278818	0.339613	ENSG00000090266;ENSG00000198712;ENSG00000198804;ENSG00000198938	NDUFB2;MT-CO2;MT-CO1;MT-CO3
ko00562	Inositol phosphate metabolism	0.0488	0.0093	5.25	0.0552255	0.448063	ENSG00000078142;ENSG00000132376	PIK3C3;INPP5K
ko04910	Insulin signaling pathway	0.0732	0.0213	3.44	0.0558647	0.448063	ENSG00000107263;ENSG00000132376;ENSG00000135930	RAPGEF1;INPP5K;EIF4E2
ko04612	Antigen processing and presentation	0.0488	0.0111	4.4	0.0753628	0.448063	ENSG00000166710;ENSG00000231389	B2M;HLA-DPA1
ko04145	Phagosome	0.0732	0.0241	3.03	0.0754326	0.448063	ENSG00000078142;ENSG00000185883;ENSG00000231389	PIK3C3;ATP6V0C;HLA-DPA1
ko01230	Biosynthesis of amino acids	0.0488	0.0112	4.34	0.0771345	0.448063	ENSG00000116984;ENSG00000171314	MTR;PGAM1
ko03013	RNA transport	0.0732	0.0246	2.98	0.0787704	0.448063	ENSG00000135930;ENSG00000158417;ENSG00000196313	EIF4E2;EIF5B;POM121
ko04070	Phosphatidylinositol signaling system	0.0488	0.0124	3.92	0.0917698	0.448063	ENSG00000078142;ENSG00000132376	PIK3C3;INPP5K
ko04062	Chemokine signaling pathway	0.0732	0.0268	2.73	0.096411	0.448063	ENSG00000015285;ENSG00000163736;ENSG00000163932	WAS;PPBP;PRKCD
ko05152	Tuberculosis	0.0732	0.0268	2.73	0.096411	0.448063	ENSG00000078142;ENSG00000185883;ENSG00000231389	PIK3C3;ATP6V0C;HLA-DPA1
ko05323	Rheumatoid arthritis	0.0488	0.0132	3.7	0.101301	0.448063	ENSG00000185883;ENSG00000231389	ATP6V0C;HLA-DPA1
ko04915	Estrogen signaling pathway	0.0488	0.0133	3.66	0.10324	0.448063	ENSG00000096060;ENSG00000163932	FKBP5;PRKCD
ko00450	Selenocompound metabolism	0.0244	0.0027	9.04	0.105101	0.448063	ENSG00000116984	MTR
ko00770	Pantothenate and CoA biosynthesis	0.0244	0.0027	9.04	0.105101	0.448063	ENSG00000188641	DPYD
ko04666	Fc gamma R-mediated phagocytosis	0.0488	0.0145	3.36	0.119111	0.471028	ENSG00000015285;ENSG00000163932	WAS;PRKCD
ko00670	One carbon pool by folate	0.0244	0.0031	7.75	0.121537	0.471028	ENSG00000116984	MTR
ko00760	Nicotinate and nicotinamide metabolism	0.0244	0.0037	6.51	0.142994	0.492842	ENSG00000105835	NAMPT
ko04966	Collecting duct acid secretion	0.0244	0.0037	6.51	0.142994	0.492842	ENSG00000185883	ATP6V0C
ko04144	Endocytosis	0.0732	0.0322	2.27	0.144506	0.492842	ENSG00000084070;ENSG00000176783;ENSG00000255112	SMAP2;RUFY1;CHMP1B
ko04722	Neurotrophin signaling pathway	0.0488	0.0178	2.74	0.165444	0.542549	ENSG00000107263;ENSG00000163932	RAPGEF1;PRKCD
ko00410	beta-Alanine metabolism	0.0244	0.0046	5.25	0.174223	0.550179	ENSG00000188641	DPYD
ko05322	Systemic lupus erythematosus	0.0488	0.0195	2.5	0.189691	0.561811	ENSG00000184270;ENSG00000231389	H2AC21;HLA-DPA1
ko05310	Asthma	0.0244	0.0052	4.65	0.194423	0.561811	ENSG00000231389	HLA-DPA1
ko04380	Osteoclast differentiation	0.0488	0.0202	2.41	0.200879	0.561811	ENSG00000130522;ENSG00000171223	JUND;JUNB
ko04140	Regulation of autophagy	0.0244	0.0058	4.17	0.214141	0.561811	ENSG00000078142	PIK3C3
ko00260	Glycine, serine and threonine metabolism	0.0244	0.0063	3.88	0.22862	0.561811	ENSG00000171314	PGAM1
ko05330	Allograft rejection	0.0244	0.0063	3.88	0.22862	0.561811	ENSG00000231389	HLA-DPA1
ko05332	Graft-versus-host disease	0.0244	0.0063	3.88	0.22862	0.561811	ENSG00000231389	HLA-DPA1
ko04940	Type I diabetes mellitus	0.0244	0.0066	3.7	0.238127	0.561811	ENSG00000231389	HLA-DPA1
ko00983	Drug metabolism - other enzymes	0.0244	0.0069	3.54	0.24752	0.561811	ENSG00000188641	DPYD
ko03460	Fanconi anemia pathway	0.0244	0.0076	3.19	0.270511	0.561811	ENSG00000162607	USP1
ko04930	Type II diabetes mellitus	0.0244	0.0076	3.19	0.270511	0.561811	ENSG00000163932	PRKCD
ko00310	Lysine degradation	0.0244	0.0079	3.07	0.279514	0.561811	ENSG00000147548	NSD3
ko04672	Intestinal immune network for IgA production	0.0244	0.0079	3.07	0.279514	0.561811	ENSG00000231389	HLA-DPA1
ko04721	Synaptic vesicle cycle	0.0244	0.0082	2.96	0.288409	0.561811	ENSG00000185883	ATP6V0C
ko05320	Autoimmune thyroid disease	0.0244	0.0085	2.86	0.297197	0.561811	ENSG00000231389	HLA-DPA1
ko00330	Arginine and proline metabolism	0.0244	0.0088	2.76	0.305878	0.561811	ENSG00000123505	AMD1
ko05416	Viral myocarditis	0.0244	0.0088	2.76	0.305878	0.561811	ENSG00000231389	HLA-DPA1
ko04150	mTOR signaling pathway	0.0244	0.0094	2.58	0.322929	0.561811	ENSG00000135930	EIF4E2
ko05150	Staphylococcus aureus infection	0.0244	0.0096	2.54	0.327128	0.561811	ENSG00000231389	HLA-DPA1
ko05211	Renal cell carcinoma	0.0244	0.0097	2.5	0.331301	0.561811	ENSG00000107263	RAPGEF1
ko00010	Glycolysis / Gluconeogenesis	0.0244	0.0102	2.39	0.343669	0.561811	ENSG00000171314	PGAM1
ko00590	Arachidonic acid metabolism	0.0244	0.0103	2.36	0.347742	0.561811	ENSG00000095303	PTGS1
ko05321	Inflammatory bowel disease (IBD)	0.0244	0.0103	2.36	0.347742	0.561811	ENSG00000231389	HLA-DPA1
ko05230	Central carbon metabolism in cancer	0.0244	0.0105	2.33	0.35179	0.561811	ENSG00000171314	PGAM1
ko04520	Adherens junction	0.0244	0.0106	2.29	0.355813	0.561811	ENSG00000015285	WAS
ko04664	Fc epsilon RI signaling pathway	0.0244	0.0106	2.29	0.355813	0.561811	ENSG00000163932	PRKCD
ko05100	Bacterial invasion of epithelial cells	0.0244	0.0106	2.29	0.355813	0.561811	ENSG00000015285	WAS
ko04662	B cell receptor signaling pathway	0.0244	0.0114	2.14	0.375569	0.582222	ENSG00000137101	CD72
ko05140	Leishmaniasis	0.0244	0.0117	2.09	0.383305	0.583604	ENSG00000231389	HLA-DPA1
ko04146	Peroxisome	0.0244	0.0126	1.94	0.405956	0.602209	ENSG00000215193	PEX26
ko05132	Salmonella infection	0.0244	0.0127	1.92	0.409651	0.602209	ENSG00000015285	WAS
ko04912	GnRH signaling pathway	0.0244	0.0132	1.85	0.420603	0.607829	ENSG00000163932	PRKCD
ko03008	Ribosome biogenesis in eukaryotes	0.0244	0.0138	1.77	0.434897	0.618012	ENSG00000055044	NOP58
ko04750	Inflammatory mediator regulation of TRP channels	0.0244	0.0144	1.7	0.448848	0.625888	ENSG00000163932	PRKCD
ko00240	Pyrimidine metabolism	0.0244	0.015	1.63	0.462462	0.625888	ENSG00000188641	DPYD
ko04066	HIF-1 signaling pathway	0.0244	0.015	1.63	0.462462	0.625888	ENSG00000135930	EIF4E2
ko04726	Serotonergic synapse	0.0244	0.0154	1.58	0.472457	0.625991	ENSG00000095303	PTGS1
ko05231	Choline metabolism in cancer	0.0244	0.0157	1.55	0.479019	0.625991	ENSG00000015285	WAS
ko04668	TNF signaling pathway	0.0244	0.016	1.52	0.485501	0.625991	ENSG00000171223	JUNB
ko01200	Carbon metabolism	0.0244	0.0163	1.49	0.491905	0.625991	ENSG00000171314	PGAM1
ko05145	Toxoplasmosis	0.0244	0.0171	1.43	0.507577	0.636435	ENSG00000231389	HLA-DPA1
ko04142	Lysosome	0.0244	0.018	1.36	0.52576	0.6404	ENSG00000185883	ATP6V0C
ko04270	Vascular smooth muscle contraction	0.0244	0.018	1.36	0.52576	0.6404	ENSG00000163932	PRKCD
ko04611	Platelet activation	0.0244	0.0184	1.32	0.534605	0.642002	ENSG00000095303	PTGS1
ko04530	Tight junction	0.0244	0.0202	1.21	0.568402	0.673107	ENSG00000163932	PRKCD
ko03010	Ribosome	0.0244	0.0214	1.14	0.58959	0.688634	ENSG00000270800	RPS10-NUDT3
ko04514	Cell adhesion molecules (CAMs)	0.0244	0.0222	1.1	0.602313	0.693988	ENSG00000231389	HLA-DPA1
ko05034	Alcoholism	0.0244	0.0234	1.04	0.621874	0.706973	ENSG00000184270	H2AC21
ko05164	Influenza A	0.0244	0.0256	0.95	0.656053	0.726457	ENSG00000231389	HLA-DPA1
ko05202	Transcriptional misregulation in cancer	0.0244	0.0256	0.95	0.656053	0.726457	ENSG00000129315	CCNT1
ko05169	Epstein-Barr virus infection	0.0244	0.0271	0.9	0.677144	0.740198	ENSG00000197157	SND1
ko05168	Herpes simplex infection	0.0244	0.028	0.87	0.689188	0.743827	ENSG00000231389	HLA-DPA1
ko05203	Viral carcinogenesis	0.0244	0.0294	0.83	0.706435	0.747835	ENSG00000197157	SND1
ko04510	Focal adhesion	0.0244	0.03	0.81	0.713797	0.747835	ENSG00000107263	RAPGEF1
ko04810	Regulation of actin cytoskeleton	0.0244	0.031	0.79	0.72625	0.747835	ENSG00000015285	WAS
ko04015	Rap1 signaling pathway	0.0244	0.0312	0.78	0.727985	0.747835	ENSG00000107263	RAPGEF1
ko04010	MAPK signaling pathway	0.0244	0.0361	0.68	0.779598	0.787768	ENSG00000130522	JUND
ko04060	Cytokine-cytokine receptor interaction	0.0244	0.0378	0.65	0.794576	0.787768	ENSG00000163736	PPBP
ko05166	HTLV-I infection	0.0244	0.0378	0.65	0.794576	0.787768	ENSG00000231389	HLA-DPA1
ko04080	Neuroactive ligand-receptor interaction	0.0244	0.0413	0.59	0.82389	0.807442	ENSG00000134817	APLNR
ko04151	PI3K-Akt signaling pathway	0.0244	0.05	0.49	0.8789	0.851566	ENSG00000135930	EIF4E2
